# Supplementary material for: Inherently chiral calixarenes by a catalytic enantioselective desymmetrizing cross-dehydrogenative coupling
Source: Chem Sci. 2022 Dec 6;14(4):827–32. doi: 10.1039/d2sc06234h (PMC9890570; doi:10.1039/d2sc06234h)
Supplement: SC-014-D2SC06234H-s002 [file SC-014-D2SC06234H-s002.cif]

# Electronic Supplementary Material (ESI) for Chemical Science.
# This journal is © The Royal Society of Chemistry 2022

####################################################################### 
# 
# This file contains crystal structure data downloaded from the 
# Cambridge Structural Database (CSD) hosted by the Cambridge 
# Crystallographic Data Centre (CCDC).
# 
# Full information about CCDC data access policies and citation 
# guidelines are available at http://www.ccdc.cam.ac.uk/access/V1 
# 
# Audit and citation data items may have been added by the CCDC. 
# Please retain this information to preserve the provenance of 
# this file and to allow appropriate attribution of the data. 
# 
#######################################################################

data_exp_3578
_audit_block_doi                 10.5517/ccdc.csd.cc2dd6gh
_database_code_depnum_ccdc_archive 'CCDC 2216266'
loop_
_citation_id
_citation_doi
_citation_year
1 10.26434/chemrxiv-2022-cdz8g 2022
loop_
_audit_author_name
_audit_author_address
'Xin Zhang'
;Tsinghua University
China
;
_audit_update_record             
;
2022-10-29 deposited with the CCDC.	2022-12-06 downloaded from the CCDC.
;
_audit_creation_date             2022-10-29
_audit_creation_method           
;
Olex2 1.2
(compiled 2018.05.29 svn.r3508 for OlexSys, GUI svn.r5506)
;
_shelx_SHELXL_version_number     2014/7
_chemical_name_common            ?
_chemical_name_systematic        ?
_chemical_formula_moiety         'C51 H58 O5'
_chemical_formula_sum            'C51 H58 O5'
_chemical_formula_weight         750.97
_chemical_absolute_configuration ?
_chemical_melting_point          ?
_chemical_oxdiff_formula         'C H O '
loop_
_atom_type_symbol
_atom_type_description
_atom_type_scat_dispersion_real
_atom_type_scat_dispersion_imag
_atom_type_scat_source
C C 0.0181 0.0091 'International Tables Vol C Tables 4.2.6.8 and 6.1.1.4'
H H 0.0000 0.0000 'International Tables Vol C Tables 4.2.6.8 and 6.1.1.4'
O O 0.0492 0.0322 'International Tables Vol C Tables 4.2.6.8 and 6.1.1.4'

_shelx_space_group_comment       
;
The symmetry employed for this shelxl refinement is uniquely defined
by the following loop, which should always be used as a source of
symmetry information in preference to the above space-group names.
They are only intended as comments.
;
_space_group_crystal_system      triclinic
_space_group_IT_number           1
_space_group_name_H-M_alt        'P 1'
_space_group_name_Hall           'P 1'
loop_
_space_group_symop_operation_xyz
'x, y, z'

_cell_length_a                   10.6821(2)
_cell_length_b                   12.08420(10)
_cell_length_c                   17.0570(2)
_cell_angle_alpha                93.1420(10)
_cell_angle_beta                 105.2290(10)
_cell_angle_gamma                97.6850(10)
_cell_volume                     2096.06(5)
_cell_formula_units_Z            2
_cell_measurement_reflns_used    24002
_cell_measurement_temperature    100.2(5)
_cell_measurement_theta_max      66.3600
_cell_measurement_theta_min      4.2650
_shelx_estimated_absorpt_T_max   0.971
_shelx_estimated_absorpt_T_min   0.758
_exptl_absorpt_coefficient_mu    0.586
_exptl_absorpt_correction_T_max  1.00000
_exptl_absorpt_correction_T_min  0.63773
_exptl_absorpt_correction_type   multi-scan
_exptl_absorpt_process_details   
;
CrysAlisPro 1.171.40.78a (Rigaku Oxford Diffraction, 2020)
Empirical absorption correction using spherical harmonics,
 implemented in SCALE3 ABSPACK scaling algorithm.
;
_exptl_absorpt_special_details   ?
_exptl_crystal_colour            'clear colourless'
_exptl_crystal_density_diffrn    1.190
_exptl_crystal_density_meas      ?
_exptl_crystal_density_method    ?
_exptl_crystal_description       block
_exptl_crystal_F_000             808
_exptl_crystal_size_max          0.5
_exptl_crystal_size_mid          0.2
_exptl_crystal_size_min          0.05
_exptl_transmission_factor_max   ?
_exptl_transmission_factor_min   ?
_diffrn_reflns_av_R_equivalents  0.0397
_diffrn_reflns_av_unetI/netI     0.0416
_diffrn_reflns_Laue_measured_fraction_full 0.979
_diffrn_reflns_Laue_measured_fraction_max 0.979
_diffrn_reflns_limit_h_max       12
_diffrn_reflns_limit_h_min       -12
_diffrn_reflns_limit_k_max       14
_diffrn_reflns_limit_k_min       -14
_diffrn_reflns_limit_l_max       20
_diffrn_reflns_limit_l_min       -20
_diffrn_reflns_number            36384
_diffrn_reflns_point_group_measured_fraction_full 0.821
_diffrn_reflns_point_group_measured_fraction_max 0.821
_diffrn_reflns_theta_full        66.559
_diffrn_reflns_theta_max         66.559
_diffrn_reflns_theta_min         3.707
_diffrn_ambient_environment      N~2~
_diffrn_ambient_temperature      100.2(5)
_diffrn_detector                 'Hybrid Pixel Array Detector'
_diffrn_detector_area_resol_mean 10.0000
_diffrn_measured_fraction_theta_full 0.979
_diffrn_measured_fraction_theta_max 0.979
_diffrn_measurement_details      
;
List of Runs (angles in degrees, time in seconds):

  # Type    Start    End  Width  t~exp~   \w     \q     \k     \f   Frames
#--------------------------------------------------------------------------
  1  \w    -89.00  89.00   0.50    0.50    --    0.00  55.00  48.28  356
  2  \w    -41.00 137.00   0.50    0.50    --   48.00  54.00-156.35  356
  3  \w    -37.00 141.00   0.50    0.50    --   52.00  51.00  -6.33  356
  4  \w     -5.00 173.00   0.50    1.98    --   84.00  55.00 156.94  356
  5  \w    120.00 178.00   0.50    1.98    --   90.00  54.00-107.71  116
  6  \w    146.00 179.00   0.50    1.98    --   90.00  53.00 -55.44   66
  7  \w     68.00  99.00   0.50    1.98    --   90.00  54.00-107.71   62
  8  \w      2.00  35.00   0.50    1.98    --   90.00  43.00 -73.54   66
  9  \w     55.00  81.00   0.50    1.98    --   90.00  53.00-156.34   52
 10  \w    119.00 178.00   0.50    1.98    --   90.00  53.00-156.34  118
 11  \w     71.00  96.00   0.50    1.98    --   90.00  54.00 132.46   50
 12  \w     68.00  94.00   0.50    1.98    --   90.00  53.00 -55.44   52
 13  \w     22.00  52.00   0.50    1.98    --   90.00  53.00 -55.44   60
 14  \w     15.00  41.00   0.50    1.98    --   90.00  54.00-107.71   52
 15  \w     37.00  68.00   0.50    1.98    --   90.00  39.00-123.49   62
 16  \w    132.00 178.00   0.50    1.98    --   90.00  39.00-123.49   92
 17  \w     19.00  45.00   0.50    1.98    --   90.00  46.00-150.00   52
 18  \w     99.00 125.00   0.50    1.98    --   90.00  46.00-150.00   52
 19  \w    145.00 179.00   0.50    1.98    --   90.00  52.00  85.24   68
 20  \w     42.00  68.00   0.50    1.98    --   90.00  43.00 -73.54   52
 21  \w      1.00 128.00   0.50    1.98    --   90.00  46.00   0.00  254
 22  \w    133.00 179.00   0.50    1.98    --   90.00  46.00   0.00   92
 23  \w    117.00 143.00   0.50    1.98    --   90.00  46.00-180.00   52
 24  \w     96.00 121.00   0.50    1.98    --   90.00   9.00 120.00   50
 25  \w    134.00 160.00   0.50    1.98    --   90.00   9.00 120.00   52
 26  \w     13.00  43.00   0.50    1.98    --   90.00  37.00 -30.00   60
 27  \w     77.00 112.00   0.50    1.98    --   90.00  37.00 -30.00   70
 28  \w      2.00  31.00   0.50    1.98    --   90.00  39.00-123.49   58
 29  \w    113.00 169.00   0.50    1.98    --   90.00  55.00  61.87  112
 30  \w     16.00  42.00   0.50    1.98    --   90.00  55.00 117.42   52
 31  \w     99.00 135.00   0.50    1.98    --   90.00  18.00 150.00   72
 32  \w    112.00 161.00   0.50    1.98    --   90.00  55.00 117.42   98
 33  \w    149.00 178.00   0.50    1.98    --   90.00  54.00 132.46   58
 34  \w      1.00  94.00   0.50    1.98    --   90.00  18.00 150.00  186
 35  \w      7.00  33.00   0.50    1.98    --   90.00  51.00  16.91   52
 36  \w    134.00 168.00   0.50    1.98    --   90.00  51.00  16.91   68
 37  \w     46.00 114.00   0.50    1.98    --   90.00  37.00 -90.00  136
 38  \w    105.00 130.00   0.50    1.98    --   90.00  37.00  90.00   50
 39  \w     28.00  54.00   0.50    1.98    --   90.00  46.00 -60.00   52
 40  \w    133.00 159.00   0.50    1.98    --   90.00  46.00 -60.00   52
 41  \w      1.00  83.00   0.50    1.98    --   90.00  52.00  85.24  164
 42  \w    136.00 167.00   0.50    1.98    --   90.00  37.00 -30.00   62
 43  \w      8.00 126.00   0.50    1.98    --   90.00  28.00 -60.00  236
 44  \w    104.00 130.00   0.50    1.98    --   90.00  54.00 132.46   52
 45  \w      4.00  81.00   0.50    1.98    --   90.00  55.00  61.87  154
 46  \w     71.00  97.00   0.50    1.98    --   90.00  18.00 -30.00   52
 47  \w    136.00 162.00   0.50    1.98    --   90.00  18.00 -30.00   52
 48  \w    132.00 175.00   0.50    1.98    --   90.00  37.00-150.00   86
 49  \w     84.00 110.00   0.50    1.98    --   90.00  46.00-180.00   52
 50  \w    121.00 177.00   0.50    1.98    --   90.00  55.00-131.86  112
 51  \w    140.00 173.00   0.50    1.98    --   90.00  50.00 -68.06   66
 52  \w     88.00 114.00   0.50    1.98    --   90.00  55.00-131.86   52
;
_diffrn_measurement_device       'four-circle diffractometer'
_diffrn_measurement_device_type  'XtaLAB AFC11 (RINC): quarter-chi single'
_diffrn_measurement_method       '\w scans'
_diffrn_orient_matrix_type       
'CrysAlisPro convention (1999,Acta A55,543-557)'
_diffrn_orient_matrix_UB_11      -0.1045695000
_diffrn_orient_matrix_UB_12      -0.0131296000
_diffrn_orient_matrix_UB_13      0.0475484000
_diffrn_orient_matrix_UB_21      -0.0788715000
_diffrn_orient_matrix_UB_22      -0.0991661000
_diffrn_orient_matrix_UB_23      -0.0614689000
_diffrn_orient_matrix_UB_31      0.0756709000
_diffrn_orient_matrix_UB_32      -0.0817919000
_diffrn_orient_matrix_UB_33      0.0529240000
_diffrn_radiation_monochromator  mirror
_diffrn_radiation_probe          x-ray
_diffrn_radiation_type           CuK\a
_diffrn_radiation_wavelength     1.54184
_diffrn_source                   'Rotating-anode X-ray tube'
_diffrn_source_type              'Rigaku (Cu) X-ray Source'
_reflns_Friedel_coverage         0.678
_reflns_Friedel_fraction_full    0.663
_reflns_Friedel_fraction_max     0.663
_reflns_number_gt                11191
_reflns_number_total             12156
_reflns_odcompleteness_completeness 96.85
_reflns_odcompleteness_iscentric 1
_reflns_odcompleteness_theta     66.97
_reflns_special_details          
;
 Reflections were merged by SHELXL according to the crystal
 class for the calculation of statistics and refinement.
 
 _reflns_Friedel_fraction is defined as the number of unique
 Friedel pairs measured divided by the number that would be
 possible theoretically, ignoring centric projections and
 systematic absences.
;
_reflns_threshold_expression     'I > 2\s(I)'
_computing_cell_refinement       'CrysAlisPro 1.171.40.78a (Rigaku OD, 2020)'
_computing_data_collection       'CrysAlisPro 1.171.40.78a (Rigaku OD, 2020)'
_computing_data_reduction        'CrysAlisPro 1.171.40.78a (Rigaku OD, 2020)'
_computing_molecular_graphics    'Olex2 (Dolomanov et al., 2009)'
_computing_publication_material  'Olex2 (Dolomanov et al., 2009)'
_computing_structure_refinement  'ShelXL (Sheldrick, 2015)'
_computing_structure_solution    'olex2.solve (Bourhis et al., 2015)'
_refine_diff_density_max         0.701
_refine_diff_density_min         -0.555
_refine_diff_density_rms         0.057
_refine_ls_abs_structure_details 
;
 Flack x determined using 4127 quotients [(I+)-(I-)]/[(I+)+(I-)]
 (Parsons, Flack and Wagner, Acta Cryst. B69 (2013) 249-259).
;
_refine_ls_abs_structure_Flack   -0.01(10)
_refine_ls_extinction_coef       .
_refine_ls_extinction_method     none
_refine_ls_goodness_of_fit_ref   1.085
_refine_ls_hydrogen_treatment    constr
_refine_ls_matrix_type           full
_refine_ls_number_parameters     1044
_refine_ls_number_reflns         12156
_refine_ls_number_restraints     45
_refine_ls_R_factor_all          0.0630
_refine_ls_R_factor_gt           0.0541
_refine_ls_restrained_S_all      1.096
_refine_ls_shift/su_max          0.001
_refine_ls_shift/su_mean         0.000
_refine_ls_structure_factor_coef Fsqd
_refine_ls_weighting_details     
'w=1/[\s^2^(Fo^2^)+(0.0815P)^2^+1.6525P] where P=(Fo^2^+2Fc^2^)/3'
_refine_ls_weighting_scheme      calc
_refine_ls_wR_factor_gt          0.1401
_refine_ls_wR_factor_ref         0.1667
_refine_special_details          ?
_olex2_refinement_description    
;
1. Fixed Uiso
 At 1.2 times of:
  All C(H) groups, All C(H,H) groups
 At 1.5 times of:
  All C(H,H,H) groups, All C(H,H,H,H,H,H) groups
2. Rigid bond restraints
 C3, C02X, C02Y, C1A, C1, C2A
 with sigma for 1-2 distances of 0.01 and sigma for 1-3 distances of 0.01
3. Uiso/Uaniso restraints and constraints
Uanis(C3) \\sim Ueq, Uanis(C02X) \\sim Ueq, Uanis(C02Y) \\sim Ueq, Uanis(C1)
\\sim Ueq, Uanis(C1A) \\sim Ueq, Uanis(C2A) \\sim Ueq: with sigma of 0.01 and
sigma for terminal atoms of 0.02
4. Others
 Sof(C3)=Sof(H3A)=Sof(H3B)=Sof(C4)=Sof(H4A)=Sof(H4B)=Sof(C1A)=Sof(H1AB)=
 Sof(H1AC)=Sof(H2AE)=Sof(H2AF)=Sof(H2AG)=1-FVAR(1)
 Sof(C02X)=Sof(H0AA)=Sof(HQ)=Sof(C02Y)=Sof(H1AA)=Sof(HR)=Sof(C1)=Sof(H1A)=
 Sof(H1B)=Sof(H2AB)=Sof(H2AC)=Sof(H2AD)=FVAR(1)
 Fixed X: H2AB(1.42937) H2AC(1.414619) H2AD(1.53385) H2AE(1.36853)
 H2AF(1.49234) H2AG(1.49692)
 Fixed Y: H2AB(0.12427) H2AC(0.105321) H2AD(0.188311) H2AE(0.109509)
 H2AF(0.19612) H2AG(0.11747)
 Fixed Z: H2AB(1.079589) H2AC(1.167121) H2AD(1.15662) H2AE(1.139729)
 H2AF(1.185941) H2AG(1.110861)
5.a Secondary CH2 refined with riding coordinates:
 C00I(H00A,H00B), C00L(H00C,H00D), C00P(H00E,H00F), C00X(H00G,H00H), C00Z(H00I,
 H00J), C012(H01A,H01B), C01D(H01K,H01L), C01E(H01C,H01D), C01I(H01O,H01P),
 C01K(H01Q,H01R), C01O(H01E,H01F), C01T(H01G,H01H), C020(H3AA,HA), C021(H4AA,
 HB), C022(H5AA,HC), C023(H6AA,HD), C027(H02A,H02B), C029(H02C,H02D), C02A(H8AA,
 HG), C02B(H9AA,HH), C02E(H02E,H02F), C02F(H1BA,HI), C02H(H02G,H02H), C02K(H02O,
 H02P), C02M(H02R,H02S), C02Q(H4BA,HN), C02S(H02V,H02W), C02U(H02Y,HO),
 C02W(H02,HP), C02X(H0AA,HQ), C02Y(H1AA,HR), C1(H1A,H1B), C3(H3A,H3B), C4(H4A,
 H4B), C1A(H1AB,H1AC)
5.b Aromatic/amide H refined with riding coordinates:
 C00R(H00R), C00Y(H00Y), C014(H014), C015(H015), C016(H016), C017(H017),
 C018(H018), C01A(H01I), C01B(H01J), C01F(H01M), C01L(H01S), C01M(H01T),
 C01N(H01N), C01P(H01U), C01V(H01V), C01W(H01W), C01Y(H01Z), C026(H026),
 C028(H028), C02D(H0BA), C02L(H02Q), C02P(H02T), C02R(H02U), C02T(H02X),
 C02V(H02Z), C02Z(H2AA), C030(H030), C032(H032)
5.c Idealised Me refined as rotating group:
 C01Q(H01X,H01Y,H), C025(H7AA,HE,HF), C02G(H2BA,HJ,HK), C02I(H02I,H02J,H02K),
 C02J(H02L,H02M,H02N), C02O(H3BA,HL,HM), C031(H03A,H03B,H03C)
;
_atom_sites_solution_hydrogens   mixed
_atom_sites_solution_primary     iterative
_atom_sites_solution_secondary   ?
loop_
_atom_site_label
_atom_site_type_symbol
_atom_site_fract_x
_atom_site_fract_y
_atom_site_fract_z
_atom_site_U_iso_or_equiv
_atom_site_adp_type
_atom_site_occupancy
_atom_site_site_symmetry_order
_atom_site_calc_flag
_atom_site_refinement_flags_posn
_atom_site_refinement_flags_adp
_atom_site_refinement_flags_occupancy
_atom_site_disorder_assembly
_atom_site_disorder_group
O001 O 0.9556(3) 0.2270(3) 0.8004(2) 0.0330(7) Uani 1 1 d . . . . .
O002 O 0.6651(3) 0.2401(3) 0.8833(2) 0.0344(7) Uani 1 1 d . . . . .
O003 O 1.1646(3) 0.6952(3) 1.3795(2) 0.0357(8) Uani 1 1 d . . . . .
O004 O 0.9435(4) 0.9194(3) 1.0195(2) 0.0465(9) Uani 1 1 d . . . . .
O005 O 0.8663(3) 0.1323(3) 0.6331(2) 0.0388(8) Uani 1 1 d . . . . .
O006 O 0.9363(3) 0.5419(3) 1.2673(2) 0.0398(8) Uani 1 1 d . . . . .
O007 O 0.4238(3) 0.1523(3) 0.7518(2) 0.0392(8) Uani 1 1 d . . . . .
O008 O 1.3782(4) 0.5315(4) 1.1501(2) 0.0493(10) Uani 1 1 d . . . . .
O009 O 1.4445(3) 0.6847(3) 1.3063(2) 0.0417(8) Uani 1 1 d . . . . .
O00A O 0.5092(4) 0.5997(3) 0.5755(2) 0.0471(9) Uani 1 1 d . . . . .
C00B C 1.0314(5) 0.7368(4) 1.1278(3) 0.0323(10) Uani 1 1 d . . . . .
C00C C 1.1472(5) 0.7344(4) 1.0966(3) 0.0333(10) Uani 1 1 d . . . . .
C00D C 0.8100(5) 0.4097(4) 0.9432(3) 0.0349(11) Uani 1 1 d . . . . .
C00E C 1.0098(5) 0.4021(4) 0.8843(3) 0.0341(11) Uani 1 1 d . . . . .
C00F C 0.9485(5) 0.6385(4) 1.2276(3) 0.0347(11) Uani 1 1 d . . . . .
C00G C 0.7034(5) 0.2580(4) 0.6155(3) 0.0356(11) Uani 1 1 d . . . . .
C00H C 0.4410(5) 0.3533(4) 0.7709(3) 0.0363(11) Uani 1 1 d . . . . .
C00I C 1.0702(5) 0.3222(5) 0.6771(3) 0.0381(11) Uani 1 1 d . . . . .
H00A H 1.1335 0.3604 0.6504 0.046 Uiso 1 1 calc R . . . .
H00B H 1.0844 0.2433 0.6815 0.046 Uiso 1 1 calc R . . . .
C00J C 0.5718(5) 0.4044(4) 0.9102(3) 0.0383(12) Uani 1 1 d . . . . .
C00K C 0.9726(5) 0.9293(4) 1.0942(3) 0.0346(11) Uani 1 1 d . . . . .
C00L C 1.2033(6) 0.0501(5) 0.9134(4) 0.0478(13) Uani 1 1 d . . . . .
H00C H 1.2722 0.0821 0.8884 0.057 Uiso 1 1 calc R . . . .
H00D H 1.2444 0.0506 0.9727 0.057 Uiso 1 1 calc R . . . .
C00M C 1.0332(5) 0.8404(4) 1.3844(3) 0.0388(12) Uani 1 1 d . . . . .
C00N C 0.5614(5) 0.3741(4) 0.6432(3) 0.0326(10) Uani 1 1 d . . . . .
C00O C 1.0195(5) 0.3369(4) 0.8163(3) 0.0320(10) Uani 1 1 d . . . . .
C00P C 0.4353(5) 0.3514(5) 0.8583(3) 0.0387(11) Uani 1 1 d . . . . .
H00E H 0.4138 0.2734 0.8712 0.046 Uiso 1 1 calc R . . . .
H00F H 0.3678 0.3950 0.8681 0.046 Uiso 1 1 calc R . . . .
C00Q C 0.9698(5) 0.8295(4) 1.1415(3) 0.0356(11) Uani 1 1 d . . . . .
C00R C 0.7179(6) 0.5707(5) 0.9818(3) 0.0457(13) Uani 1 1 d . . . . .
H00R H 0.7304 0.6440 1.0086 0.055 Uiso 1 1 calc R . . . .
C00S C 0.6739(5) 0.3676(4) 0.6108(3) 0.0353(11) Uani 1 1 d . . . . .
C00T C 0.9307(5) 0.3281(4) 0.6292(3) 0.0335(10) Uani 1 1 d . . . . .
C00U C 0.6830(5) 0.3528(4) 0.9127(3) 0.0335(10) Uani 1 1 d . . . . .
C00V C 1.0866(5) 0.3817(4) 0.7612(3) 0.0340(10) Uani 1 1 d . . . . .
C00W C 1.0147(5) 0.6410(4) 1.1680(3) 0.0334(11) Uani 1 1 d . . . . .
C00X C 0.5959(5) 0.1823(4) 0.6387(3) 0.0354(11) Uani 1 1 d . . . . .
H00G H 0.5396 0.1318 0.5913 0.043 Uiso 1 1 calc R . . . .
H00H H 0.6327 0.1370 0.6833 0.043 Uiso 1 1 calc R . . . .
C00Y C 0.4682(5) 0.4575(4) 0.7401(3) 0.0359(11) Uani 1 1 d . . . . .
H00Y H 0.4477 0.5224 0.7651 0.043 Uiso 1 1 calc R . . . .
C00Z C 0.9300(5) 0.3543(4) 0.9401(3) 0.0334(10) Uani 1 1 d . . . . .
H00I H 0.9890 0.3602 0.9962 0.040 Uiso 1 1 calc R . . . .
H00J H 0.8997 0.2735 0.9225 0.040 Uiso 1 1 calc R . . . .
C010 C 0.8310(5) 0.2377(4) 0.6215(3) 0.0347(11) Uani 1 1 d . . . . .
C011 C 0.6347(5) 0.6764(4) 0.7067(3) 0.0343(11) Uani 1 1 d . . . . .
C012 C 0.9083(5) 0.7600(5) 1.3426(3) 0.0421(13) Uani 1 1 d . . . . .
H01A H 0.8299 0.7940 1.3451 0.050 Uiso 1 1 calc R . . . .
H01B H 0.9060 0.6892 1.3691 0.050 Uiso 1 1 calc R . . . .
C013 C 0.4553(5) 0.2568(4) 0.7265(3) 0.0364(11) Uani 1 1 d . . . . .
C014 C 1.0790(5) 0.5109(5) 0.9007(3) 0.0440(13) Uani 1 1 d . . . . .
H014 H 1.0769 0.5555 0.9478 0.053 Uiso 1 1 calc R . . . .
C015 C 0.7680(5) 0.4547(4) 0.6013(3) 0.0355(11) Uani 1 1 d . . . . .
H015 H 0.7453 0.5259 0.5875 0.043 Uiso 1 1 calc R . . . .
C016 C 0.7256(5) 0.6539(5) 0.7776(3) 0.0416(12) Uani 1 1 d . . . . .
H016 H 0.7306 0.5787 0.7901 0.050 Uiso 1 1 calc R . . . .
C017 C 1.0292(6) 0.9524(5) 1.4061(3) 0.0422(12) Uani 1 1 d . . . . .
H017 H 0.9466 0.9768 1.4004 0.051 Uiso 1 1 calc R . . . .
C018 C 0.5923(6) 0.5145(5) 0.9460(3) 0.0429(12) Uani 1 1 d . . . . .
H018 H 0.5189 0.5513 0.9457 0.051 Uiso 1 1 calc R . . . .
C019 C 1.1977(5) 0.6353(4) 1.1188(3) 0.0362(11) Uani 1 1 d . . . . .
C01A C 0.7084(6) 0.8737(4) 0.7431(3) 0.0415(12) Uani 1 1 d . . . . .
H01I H 0.7028 0.9493 0.7318 0.050 Uiso 1 1 calc R . . . .
C01B C 0.8950(5) 0.4331(4) 0.6125(3) 0.0381(11) Uani 1 1 d . . . . .
H01J H 0.9608 0.4922 0.6087 0.046 Uiso 1 1 calc R . . . .
C01C C 0.9114(5) 0.7380(4) 1.2540(3) 0.0366(11) Uani 1 1 d . . . . .
C01D C 0.8685(5) -0.0549(4) 0.5832(3) 0.0359(11) Uani 1 1 d . . . . .
H01K H 0.8861 -0.0719 0.6409 0.043 Uiso 1 1 calc R . . . .
H01L H 0.9540 -0.0340 0.5715 0.043 Uiso 1 1 calc R . . . .
C01E C 1.1058(5) 0.5612(4) 1.1547(3) 0.0347(11) Uani 1 1 d . . . . .
H01C H 1.0581 0.4955 1.1162 0.042 Uiso 1 1 calc R . . . .
H01D H 1.1532 0.5351 1.2068 0.042 Uiso 1 1 calc R . . . .
C01F C 1.1507(6) 0.5552(5) 0.8500(4) 0.0453(13) Uani 1 1 d . . . . .
H01M H 1.1982 0.6291 0.8629 0.054 Uiso 1 1 calc R . . . .
C01G C 1.1583(5) 0.8073(4) 1.3950(3) 0.0349(11) Uani 1 1 d . . . . .
C01H C 0.5216(5) 0.2683(4) 0.6665(3) 0.0347(11) Uani 1 1 d . . . . .
C01I C 0.2372(7) -0.1311(5) 0.6571(4) 0.0508(14) Uani 1 1 d . . . . .
H01O H 0.2483 -0.1294 0.6014 0.061 Uiso 1 1 calc R . . . .
H01P H 0.1489 -0.1127 0.6551 0.061 Uiso 1 1 calc R . . . .
C01J C 0.5522(5) 0.5833(4) 0.6474(3) 0.0349(11) Uani 1 1 d . . . . .
C01K C 0.7943(5) -0.1593(4) 0.5284(3) 0.0403(12) Uani 1 1 d . . . . .
H01Q H 0.7803 -0.1438 0.4706 0.048 Uiso 1 1 calc R . . . .
H01R H 0.7072 -0.1787 0.5384 0.048 Uiso 1 1 calc R . . . .
C01L C 0.8250(6) 0.5196(4) 0.9786(3) 0.0404(12) Uani 1 1 d . . . . .
H01S H 0.9109 0.5601 1.0008 0.048 Uiso 1 1 calc R . . . .
C01M C 0.8083(6) 0.7420(5) 0.8296(3) 0.0464(13) Uani 1 1 d . . . . .
H01T H 0.8718 0.7272 0.8768 0.056 Uiso 1 1 calc R . . . .
C01N C 1.1431(6) 1.0286(5) 1.4357(3) 0.0484(14) Uani 1 1 d . . . . .
H01N H 1.1387 1.1040 1.4522 0.058 Uiso 1 1 calc R . . . .
C01O C 1.1634(6) 0.6339(4) 1.4499(3) 0.0450(13) Uani 1 1 d . . . . .
H01E H 1.0728 0.6193 1.4554 0.054 Uiso 1 1 calc R . . . .
H01F H 1.2195 0.6795 1.4999 0.054 Uiso 1 1 calc R . . . .
C01P C 1.1532(5) 0.4912(4) 0.7796(3) 0.0387(11) Uani 1 1 d . . . . .
H01U H 1.2006 0.5226 0.7441 0.046 Uiso 1 1 calc R . . . .
C01Q C 0.8690(6) -0.2582(5) 0.5439(4) 0.0473(13) Uani 1 1 d . . . . .
H01X H 0.8154 -0.3256 0.5111 0.071 Uiso 1 1 calc GR . . . .
H01Y H 0.8882 -0.2705 0.6019 0.071 Uiso 1 1 calc GR . . . .
H H 0.9514 -0.2422 0.5286 0.071 Uiso 1 1 calc GR . . . .
C01R C 1.4142(5) 0.7254(5) 1.1242(4) 0.0457(13) Uani 1 1 d . . . . .
C01S C 0.5229(5) 0.4699(4) 0.6756(3) 0.0328(10) Uani 1 1 d . . . . .
C01T C 1.1976(6) 0.4523(5) 1.5091(3) 0.0476(14) Uani 1 1 d . . . . .
H01G H 1.2510 0.4916 1.5622 0.057 Uiso 1 1 calc R . . . .
H01H H 1.1046 0.4410 1.5101 0.057 Uiso 1 1 calc R . . . .
C01U C 1.4775(5) 0.8767(5) 1.3659(4) 0.0469(13) Uani 1 1 d . . . . .
C01V C 1.2270(5) 0.8227(5) 1.0749(3) 0.0412(12) Uani 1 1 d . . . . .
H01V H 1.1908 0.8837 1.0495 0.049 Uiso 1 1 calc R . . . .
C01W C 0.9157(5) 0.8290(4) 1.2072(3) 0.0343(11) Uani 1 1 d . . . . .
H01W H 0.8804 0.8932 1.2209 0.041 Uiso 1 1 calc R . . . .
C01X C 1.3282(5) 0.6288(5) 1.1271(3) 0.0403(12) Uani 1 1 d . . . . .
C01Y C 0.6262(5) 0.7869(4) 0.6899(3) 0.0381(11) Uani 1 1 d . . . . .
H01Z H 0.5644 0.8028 0.6423 0.046 Uiso 1 1 calc R . . . .
C01Z C 1.4954(5) 0.7969(5) 1.3080(4) 0.0444(13) Uani 1 1 d . . . . .
C020 C 0.7934(5) 0.0434(5) 0.5717(3) 0.0407(12) Uani 1 1 d . . . . .
H3AA H 0.7854 0.0682 0.5164 0.049 Uiso 1 1 calc R . . . .
HA H 0.7042 0.0217 0.5780 0.049 Uiso 1 1 calc R . . . .
C021 C 1.0968(6) 0.1265(5) 0.9012(3) 0.0423(12) Uani 1 1 d . . . . .
H4AA H 1.0244 0.0926 0.9225 0.051 Uiso 1 1 calc R . . . .
HB H 1.1345 0.2001 0.9327 0.051 Uiso 1 1 calc R . . . .
C022 C 0.6333(6) 0.0464(5) 0.9129(4) 0.0434(12) Uani 1 1 d . . . . .
H5AA H 0.7246 0.0356 0.9156 0.052 Uiso 1 1 calc R . . . .
HC H 0.5803 0.0295 0.8554 0.052 Uiso 1 1 calc R . . . .
C023 C 1.0432(5) 0.1439(4) 0.8133(3) 0.0381(11) Uani 1 1 d . . . . .
H6AA H 1.1173 0.1675 0.7901 0.046 Uiso 1 1 calc R . . . .
HD H 0.9953 0.0716 0.7834 0.046 Uiso 1 1 calc R . . . .
C024 C 1.5584(5) 0.8268(5) 1.2482(4) 0.0510(15) Uani 1 1 d . . . . .
C025 C 1.1545(6) -0.0700(5) 0.8778(4) 0.0507(14) Uani 1 1 d . . . . .
H7AA H 1.1170 -0.0720 0.8187 0.076 Uiso 1 1 calc GR . . . .
HE H 1.0871 -0.1031 0.9026 0.076 Uiso 1 1 calc GR . . . .
HF H 1.2279 -0.1129 0.8890 0.076 Uiso 1 1 calc GR . . . .
C026 C 1.5318(6) 0.9880(5) 1.3644(4) 0.0570(16) Uani 1 1 d . . . . .
H026 H 1.5225 1.0435 1.4032 0.068 Uiso 1 1 calc R . . . .
C027 C 1.5548(6) 0.7440(6) 1.1764(4) 0.0565(16) Uani 1 1 d . . . . .
H02A H 1.6149 0.7755 1.1451 0.068 Uiso 1 1 calc R . . . .
H02B H 1.5810 0.6726 1.1958 0.068 Uiso 1 1 calc R . . . .
C028 C 1.2632(6) 0.9948(5) 1.4413(3) 0.0476(14) Uani 1 1 d . . . . .
H028 H 1.3407 1.0486 1.4596 0.057 Uiso 1 1 calc R . . . .
C029 C 1.4844(6) 0.4989(5) 1.3408(3) 0.0425(12) Uani 1 1 d . . . . .
H02C H 1.3882 0.4843 1.3328 0.051 Uiso 1 1 calc R . . . .
H02D H 1.5023 0.4739 1.2892 0.051 Uiso 1 1 calc R . . . .
C02A C 0.3288(5) 0.0746(4) 0.6908(3) 0.0415(12) Uani 1 1 d . . . . .
H8AA H 0.3454 0.0826 0.6368 0.050 Uiso 1 1 calc R . . . .
HG H 0.2392 0.0910 0.6874 0.050 Uiso 1 1 calc R . . . .
C02B C 0.3394(5) -0.0425(4) 0.7134(3) 0.0416(12) Uani 1 1 d . . . . .
H9AA H 0.3312 -0.0469 0.7697 0.050 Uiso 1 1 calc R . . . .
HH H 0.4277 -0.0589 0.7133 0.050 Uiso 1 1 calc R . . . .
C02C C 1.2737(5) 0.8834(4) 1.4208(3) 0.0401(12) Uani 1 1 d . . . . .
C02D C 0.7978(6) 0.8511(5) 0.8122(4) 0.0472(14) Uani 1 1 d . . . . .
H0BA H 0.8530 0.9112 0.8484 0.057 Uiso 1 1 calc R . . . .
C02E C 1.2130(6) 0.5248(4) 1.4412(3) 0.0411(12) Uani 1 1 d . . . . .
H02E H 1.3068 0.5400 1.4422 0.049 Uiso 1 1 calc R . . . .
H02F H 1.1639 0.4838 1.3878 0.049 Uiso 1 1 calc R . . . .
C02F C 0.6320(6) 0.1665(5) 0.9406(4) 0.0440(13) Uani 1 1 d . . . . .
H1BA H 0.5437 0.1750 0.9461 0.053 Uiso 1 1 calc R . . . .
HI H 0.6959 0.1872 0.9948 0.053 Uiso 1 1 calc R . . . .
C02G C 0.2446(7) -0.2484(5) 0.6830(4) 0.0574(16) Uani 1 1 d . . . . .
H2BA H 0.1735 -0.3012 0.6457 0.086 Uiso 1 1 calc GR . . . .
HJ H 0.2356 -0.2505 0.7386 0.086 Uiso 1 1 calc GR . . . .
HK H 0.3294 -0.2695 0.6813 0.086 Uiso 1 1 calc GR . . . .
C02H C 1.5498(6) 0.4323(5) 1.4073(3) 0.0453(13) Uani 1 1 d . . . . .
H02G H 1.5305 0.4571 1.4586 0.054 Uiso 1 1 calc R . . . .
H02H H 1.6460 0.4489 1.4161 0.054 Uiso 1 1 calc R . . . .
C02I C 1.5067(7) 0.3059(5) 1.3893(4) 0.0560(15) Uani 1 1 d . . . . .
H02I H 1.5253 0.2805 1.3386 0.084 Uiso 1 1 calc GR . . . .
H02J H 1.4122 0.2882 1.3835 0.084 Uiso 1 1 calc GR . . . .
H02K H 1.5548 0.2678 1.4344 0.084 Uiso 1 1 calc GR . . . .
C02J C 1.2401(7) 0.3391(5) 1.4980(4) 0.0523(15) Uani 1 1 d . . . . .
H02L H 1.1840 0.2980 1.4471 0.079 Uiso 1 1 calc GR . . . .
H02M H 1.2322 0.2962 1.5440 0.079 Uiso 1 1 calc GR . . . .
H02N H 1.3317 0.3499 1.4958 0.079 Uiso 1 1 calc GR . . . .
C02K C 1.4069(6) 0.8433(5) 1.4297(3) 0.0442(13) Uani 1 1 d . . . . .
H02O H 1.4652 0.8729 1.4842 0.053 Uiso 1 1 calc R . . . .
H02P H 1.3931 0.7605 1.4281 0.053 Uiso 1 1 calc R . . . .
C02L C 1.3594(6) 0.8181(5) 1.0915(4) 0.0500(14) Uani 1 1 d . . . . .
H02Q H 1.4157 0.8796 1.0806 0.060 Uiso 1 1 calc R . . . .
C02M C 1.5320(5) 0.6237(5) 1.3604(4) 0.0436(13) Uani 1 1 d . . . . .
H02R H 1.5351 0.6460 1.4177 0.052 Uiso 1 1 calc R . . . .
H02S H 1.6218 0.6417 1.3541 0.052 Uiso 1 1 calc R . . . .
C02N C 1.0115(8) 1.0432(5) 1.1404(4) 0.0569(17) Uani 1 1 d . . . . .
C02O C 0.5733(9) -0.1567(6) 0.9381(6) 0.073(2) Uani 1 1 d . . . . .
H3BA H 0.5221 -0.1729 0.8809 0.109 Uiso 1 1 calc GR . . . .
HL H 0.5317 -0.2036 0.9721 0.109 Uiso 1 1 calc GR . . . .
HM H 0.6626 -0.1728 0.9438 0.109 Uiso 1 1 calc GR . . . .
C02P C 1.6123(6) 0.9406(6) 1.2505(5) 0.0639(19) Uani 1 1 d . . . . .
H02T H 1.6585 0.9634 1.2121 0.077 Uiso 1 1 calc R . . . .
C02Q C 0.5789(7) -0.0338(5) 0.9651(5) 0.0578(16) Uani 1 1 d . . . . .
H4BA H 0.4891 -0.0200 0.9640 0.069 Uiso 1 1 calc R . . . .
HN H 0.6339 -0.0176 1.0222 0.069 Uiso 1 1 calc R . . . .
C02R C 1.5982(6) 1.0193(6) 1.3085(5) 0.067(2) Uani 1 1 d . . . . .
H02U H 1.6349 1.0956 1.3095 0.081 Uiso 1 1 calc R . . . .
C02S C 0.8021(6) 0.4897(5) 1.2554(5) 0.0608(17) Uani 1 1 d . . . . .
H02V H 0.7548 0.4831 1.1966 0.073 Uiso 1 1 calc R . . . .
H02W H 0.7574 0.5370 1.2851 0.073 Uiso 1 1 calc R . . . .
C02T C 0.9575(11) 1.1319(6) 1.1028(5) 0.086(3) Uani 1 1 d . . . . .
H02X H 0.8999 1.1190 1.0492 0.103 Uiso 1 1 calc R . . . .
C02U C 0.7983(6) 0.3753(5) 1.2859(4) 0.0575(16) Uani 1 1 d . . . . .
H02Y H 0.8273 0.3252 1.2485 0.069 Uiso 1 1 calc R . . . .
HO H 0.7060 0.3454 1.2828 0.069 Uiso 1 1 calc R . . . .
C02V C 1.0990(10) 1.0597(7) 1.2170(4) 0.091(3) Uani 1 1 d . . . . .
H02Z H 1.1344 0.9984 1.2423 0.109 Uiso 1 1 calc R . . . .
C02W C 0.8816(7) 0.3697(7) 1.3723(5) 0.070(2) Uani 1 1 d . . . . .
H02 H 0.8543 0.4210 1.4098 0.084 Uiso 1 1 calc R . . . .
HP H 0.9744 0.3973 1.3753 0.084 Uiso 1 1 calc R . . . .
C02X C 1.3414(15) 0.4426(13) 1.0877(10) 0.061(4) Uani 0.597(19) 1 d . U P A 1
H0AA H 1.3430 0.4748 1.0358 0.073 Uiso 0.597(19) 1 calc R . P A 1
HQ H 1.2492 0.4101 1.0828 0.073 Uiso 0.597(19) 1 calc R . P A 1
C02Y C 1.422(2) 0.3470(17) 1.0957(14) 0.085(5) Uani 0.597(19) 1 d . U P A 1
H1AA H 1.4277 0.3167 1.0419 0.102 Uiso 0.597(19) 1 calc R . P A 1
HR H 1.5111 0.3705 1.1324 0.102 Uiso 0.597(19) 1 calc R . P A 1
C02Z C 1.1350(16) 1.1683(8) 1.2572(5) 0.158(7) Uani 1 1 d . . . . .
H2AA H 1.1979 1.1815 1.3090 0.189 Uiso 1 1 calc R . . . .
C030 C 1.078(2) 1.2566(8) 1.2209(6) 0.182(9) Uani 1 1 d . . . . .
H030 H 1.1010 1.3297 1.2490 0.218 Uiso 1 1 calc R . . . .
C031 C 0.8727(9) 0.2526(8) 1.4022(6) 0.085(2) Uani 1 1 d . . . . .
H03A H 0.8959 0.2003 1.3642 0.128 Uiso 1 1 calc GR . . . .
H03B H 0.7830 0.2275 1.4048 0.128 Uiso 1 1 calc GR . . . .
H03C H 0.9337 0.2550 1.4566 0.128 Uiso 1 1 calc GR . . . .
C032 C 0.9875(17) 1.2392(7) 1.1433(6) 0.139(6) Uani 1 1 d . . . . .
H032 H 0.9477 1.2993 1.1190 0.166 Uiso 1 1 calc R . . . .
C1 C 1.3479(15) 0.2716(12) 1.1288(10) 0.083(5) Uani 0.597(19) 1 d . U P A 1
H1A H 1.2575 0.2496 1.0930 0.100 Uiso 0.597(19) 1 calc R . P A 1
H1B H 1.3446 0.3003 1.1836 0.100 Uiso 0.597(19) 1 calc R . P A 1
C3 C 1.399(4) 0.467(2) 1.0842(18) 0.083(8) Uani 0.403(19) 1 d . U P A 2
H3A H 1.4722 0.5039 1.0647 0.099 Uiso 0.403(19) 1 calc R . P A 2
H3B H 1.3187 0.4483 1.0381 0.099 Uiso 0.403(19) 1 calc R . P A 2
C4 C 1.4353(19) 0.3617(14) 1.1305(10) 0.046(5) Uani 0.403(19) 1 d . . P A 2
H4A H 1.5315 0.3721 1.1549 0.055 Uiso 0.403(19) 1 calc R . P A 2
H4B H 1.3930 0.3569 1.1756 0.055 Uiso 0.403(19) 1 calc R . P A 2
C1A C 1.3926(19) 0.2500(13) 1.0750(10) 0.061(6) Uani 0.403(19) 1 d . U P A 2
H1AB H 1.4342 0.2517 1.0295 0.074 Uiso 0.403(19) 1 calc R . P A 2
H1AC H 1.2960 0.2348 1.0521 0.074 Uiso 0.403(19) 1 calc R . P A 2
C2A C 1.4418(17) 0.1593(10) 1.1336(10) 0.167(6) Uani 1 1 d . U . . .
H2AB H 1.4294 0.1243 1.0796 0.250 Uiso 0.597(19) 1 d R . P A 1
H2AC H 1.4146 0.1053 1.1671 0.250 Uiso 0.597(19) 1 d R . P A 1
H2AD H 1.5338 0.1883 1.1566 0.250 Uiso 0.597(19) 1 d R . P A 1
H2AE H 1.3685 0.1095 1.1397 0.250 Uiso 0.403(19) 1 d R . P A 2
H2AF H 1.4923 0.1961 1.1859 0.250 Uiso 0.403(19) 1 d R . P A 2
H2AG H 1.4969 0.1175 1.1109 0.250 Uiso 0.403(19) 1 d R . P A 2

loop_
_atom_site_aniso_label
_atom_site_aniso_U_11
_atom_site_aniso_U_22
_atom_site_aniso_U_33
_atom_site_aniso_U_23
_atom_site_aniso_U_13
_atom_site_aniso_U_12
O001 0.0351(18) 0.0289(17) 0.0336(17) 0.0005(14) 0.0067(14) 0.0061(14)
O002 0.0410(18) 0.0272(17) 0.0354(18) 0.0028(14) 0.0101(15) 0.0074(14)
O003 0.049(2) 0.0275(17) 0.0289(16) -0.0002(13) 0.0069(15) 0.0069(15)
O004 0.059(2) 0.048(2) 0.030(2) 0.0045(16) 0.0051(17) 0.0139(18)
O005 0.045(2) 0.0336(18) 0.0334(18) -0.0046(14) 0.0010(15) 0.0118(15)
O006 0.0349(18) 0.041(2) 0.0406(19) 0.0064(15) 0.0072(15) 0.0013(15)
O007 0.0419(19) 0.0320(18) 0.0387(19) -0.0001(15) 0.0067(15) -0.0017(15)
O008 0.053(2) 0.057(3) 0.047(2) 0.0163(19) 0.0153(18) 0.0326(19)
O009 0.0368(18) 0.0362(19) 0.047(2) 0.0127(16) -0.0011(16) 0.0074(15)
O00A 0.061(2) 0.041(2) 0.034(2) 0.0045(16) 0.0037(17) 0.0063(18)
C00B 0.031(2) 0.036(3) 0.025(2) -0.0043(19) 0.0021(19) 0.0027(19)
C00C 0.034(2) 0.039(3) 0.027(2) 0.005(2) 0.0045(19) 0.011(2)
C00D 0.042(3) 0.035(3) 0.026(2) 0.001(2) 0.006(2) 0.008(2)
C00E 0.034(2) 0.035(3) 0.029(2) 0.003(2) 0.003(2) 0.005(2)
C00F 0.035(3) 0.037(3) 0.029(2) -0.001(2) 0.005(2) 0.000(2)
C00G 0.043(3) 0.032(3) 0.028(2) -0.0038(19) 0.006(2) 0.002(2)
C00H 0.030(2) 0.038(3) 0.039(3) 0.002(2) 0.007(2) 0.006(2)
C00I 0.037(3) 0.047(3) 0.033(3) 0.009(2) 0.009(2) 0.011(2)
C00J 0.045(3) 0.040(3) 0.031(2) -0.001(2) 0.011(2) 0.009(2)
C00K 0.030(2) 0.041(3) 0.032(3) 0.004(2) 0.005(2) 0.010(2)
C00L 0.046(3) 0.046(3) 0.050(3) 0.008(3) 0.007(3) 0.013(3)
C00M 0.049(3) 0.039(3) 0.030(2) 0.000(2) 0.013(2) 0.007(2)
C00N 0.031(2) 0.034(3) 0.027(2) 0.0015(19) -0.0012(19) 0.005(2)
C00O 0.030(2) 0.033(3) 0.030(2) 0.0011(19) 0.0014(19) 0.0080(19)
C00P 0.039(3) 0.041(3) 0.038(3) 0.002(2) 0.012(2) 0.010(2)
C00Q 0.029(2) 0.044(3) 0.028(2) -0.005(2) 0.0010(19) 0.002(2)
C00R 0.052(3) 0.040(3) 0.039(3) -0.013(2) 0.003(2) 0.009(2)
C00S 0.038(3) 0.034(3) 0.029(2) 0.0002(19) 0.005(2) 0.002(2)
C00T 0.036(2) 0.039(3) 0.027(2) 0.005(2) 0.009(2) 0.012(2)
C00U 0.044(3) 0.031(2) 0.026(2) -0.0002(19) 0.011(2) 0.008(2)
C00V 0.031(2) 0.038(3) 0.032(2) 0.006(2) 0.005(2) 0.010(2)
C00W 0.033(2) 0.034(2) 0.027(2) -0.0074(19) 0.0025(19) 0.000(2)
C00X 0.037(3) 0.030(2) 0.035(3) -0.001(2) 0.005(2) 0.003(2)
C00Y 0.032(2) 0.030(2) 0.043(3) 0.000(2) 0.004(2) 0.009(2)
C00Z 0.037(3) 0.035(3) 0.026(2) 0.0040(19) 0.003(2) 0.009(2)
C010 0.045(3) 0.035(3) 0.023(2) -0.0013(19) 0.007(2) 0.008(2)
C011 0.034(2) 0.032(3) 0.037(3) 0.001(2) 0.010(2) 0.007(2)
C012 0.041(3) 0.050(3) 0.039(3) 0.000(2) 0.020(2) 0.006(2)
C013 0.035(3) 0.034(3) 0.036(3) 0.004(2) 0.005(2) 0.002(2)
C014 0.044(3) 0.043(3) 0.041(3) -0.006(2) 0.006(2) 0.004(2)
C015 0.043(3) 0.031(2) 0.034(2) 0.006(2) 0.012(2) 0.005(2)
C016 0.043(3) 0.038(3) 0.039(3) 0.002(2) 0.005(2) 0.004(2)
C017 0.059(3) 0.039(3) 0.031(3) 0.006(2) 0.012(2) 0.018(3)
C018 0.051(3) 0.043(3) 0.036(3) -0.003(2) 0.009(2) 0.023(2)
C019 0.040(3) 0.042(3) 0.027(2) 0.001(2) 0.008(2) 0.012(2)
C01A 0.053(3) 0.031(3) 0.042(3) 0.002(2) 0.018(3) 0.005(2)
C01B 0.039(3) 0.042(3) 0.034(3) 0.007(2) 0.012(2) 0.004(2)
C01C 0.029(2) 0.045(3) 0.034(3) -0.006(2) 0.008(2) 0.002(2)
C01D 0.042(3) 0.035(3) 0.032(2) 0.000(2) 0.009(2) 0.014(2)
C01E 0.037(3) 0.035(3) 0.031(2) 0.003(2) 0.005(2) 0.010(2)
C01F 0.047(3) 0.036(3) 0.048(3) 0.001(2) 0.007(3) -0.001(2)
C01G 0.051(3) 0.028(2) 0.024(2) 0.0021(19) 0.005(2) 0.008(2)
C01H 0.037(3) 0.029(2) 0.033(2) 0.000(2) 0.003(2) 0.005(2)
C01I 0.059(4) 0.038(3) 0.048(3) 0.003(2) 0.007(3) -0.002(3)
C01J 0.037(3) 0.035(3) 0.032(3) 0.000(2) 0.007(2) 0.009(2)
C01K 0.045(3) 0.038(3) 0.037(3) -0.003(2) 0.015(2) 0.003(2)
C01L 0.047(3) 0.036(3) 0.032(3) -0.005(2) 0.002(2) 0.007(2)
C01M 0.046(3) 0.047(3) 0.040(3) 0.000(2) 0.005(2) 0.001(2)
C01N 0.071(4) 0.031(3) 0.041(3) 0.003(2) 0.007(3) 0.015(3)
C01O 0.069(4) 0.033(3) 0.035(3) 0.000(2) 0.021(3) 0.005(3)
C01P 0.033(3) 0.040(3) 0.044(3) 0.009(2) 0.009(2) 0.009(2)
C01Q 0.061(4) 0.034(3) 0.048(3) 0.000(2) 0.014(3) 0.012(2)
C01R 0.037(3) 0.060(4) 0.050(3) 0.019(3) 0.021(2) 0.019(3)
C01S 0.035(2) 0.028(2) 0.031(2) 0.0018(19) -0.002(2) 0.0085(19)
C01T 0.066(4) 0.035(3) 0.041(3) 0.002(2) 0.018(3) 0.002(3)
C01U 0.036(3) 0.042(3) 0.052(3) 0.009(3) -0.005(2) 0.004(2)
C01V 0.043(3) 0.052(3) 0.035(3) 0.015(2) 0.014(2) 0.019(2)
C01W 0.029(2) 0.037(3) 0.035(3) -0.001(2) 0.0034(19) 0.010(2)
C01X 0.044(3) 0.051(3) 0.034(3) 0.012(2) 0.015(2) 0.023(2)
C01Y 0.043(3) 0.035(3) 0.041(3) 0.005(2) 0.015(2) 0.012(2)
C01Z 0.032(3) 0.038(3) 0.056(3) 0.011(2) -0.002(2) 0.002(2)
C020 0.045(3) 0.041(3) 0.031(3) -0.005(2) 0.001(2) 0.010(2)
C021 0.050(3) 0.037(3) 0.037(3) 0.001(2) 0.004(2) 0.013(2)
C022 0.044(3) 0.036(3) 0.051(3) 0.009(2) 0.013(2) 0.009(2)
C023 0.048(3) 0.032(3) 0.037(3) 0.005(2) 0.012(2) 0.014(2)
C024 0.031(3) 0.055(4) 0.066(4) 0.022(3) 0.007(3) 0.009(2)
C025 0.052(3) 0.048(3) 0.057(4) 0.013(3) 0.017(3) 0.017(3)
C026 0.048(3) 0.039(3) 0.071(4) 0.008(3) -0.002(3) -0.001(3)
C027 0.037(3) 0.071(4) 0.072(4) 0.032(3) 0.022(3) 0.021(3)
C028 0.065(4) 0.032(3) 0.035(3) -0.001(2) -0.002(3) 0.001(3)
C029 0.049(3) 0.042(3) 0.037(3) 0.009(2) 0.009(2) 0.013(2)
C02A 0.038(3) 0.033(3) 0.047(3) 0.001(2) 0.003(2) 0.001(2)
C02B 0.043(3) 0.035(3) 0.045(3) 0.000(2) 0.013(2) 0.000(2)
C02C 0.049(3) 0.035(3) 0.028(2) 0.002(2) -0.002(2) 0.003(2)
C02D 0.050(3) 0.042(3) 0.047(3) -0.007(2) 0.017(3) -0.007(2)
C02E 0.055(3) 0.034(3) 0.036(3) -0.001(2) 0.019(2) 0.003(2)
C02F 0.053(3) 0.038(3) 0.048(3) 0.012(2) 0.022(3) 0.012(2)
C02G 0.072(4) 0.035(3) 0.060(4) 0.001(3) 0.014(3) -0.001(3)
C02H 0.050(3) 0.047(3) 0.039(3) 0.007(2) 0.006(2) 0.017(3)
C02I 0.072(4) 0.049(4) 0.046(3) 0.006(3) 0.009(3) 0.018(3)
C02J 0.072(4) 0.040(3) 0.047(3) 0.008(3) 0.016(3) 0.014(3)
C02K 0.047(3) 0.036(3) 0.038(3) 0.007(2) -0.008(2) 0.004(2)
C02L 0.046(3) 0.060(4) 0.053(3) 0.026(3) 0.021(3) 0.016(3)
C02M 0.037(3) 0.043(3) 0.047(3) 0.009(2) 0.002(2) 0.010(2)
C02N 0.093(5) 0.038(3) 0.032(3) 0.006(2) 0.009(3) -0.002(3)
C02O 0.090(5) 0.041(4) 0.104(6) 0.024(4) 0.049(5) 0.013(3)
C02P 0.038(3) 0.062(4) 0.096(5) 0.037(4) 0.017(3) 0.009(3)
C02Q 0.059(4) 0.046(3) 0.079(4) 0.017(3) 0.032(3) 0.012(3)
C02R 0.045(3) 0.049(4) 0.098(6) 0.021(4) 0.004(4) -0.001(3)
C02S 0.045(3) 0.047(4) 0.083(5) 0.007(3) 0.009(3) -0.005(3)
C02T 0.169(9) 0.044(4) 0.047(4) 0.007(3) 0.034(5) 0.016(5)
C02U 0.050(3) 0.047(3) 0.066(4) 0.004(3) 0.006(3) -0.005(3)
C02V 0.133(8) 0.067(5) 0.041(4) 0.013(3) -0.004(4) -0.044(5)
C02W 0.056(4) 0.077(5) 0.074(5) 0.004(4) 0.019(4) -0.002(3)
C02X 0.050(7) 0.050(6) 0.082(8) -0.003(5) 0.015(6) 0.014(5)
C02Y 0.109(11) 0.078(9) 0.078(10) -0.006(8) 0.036(9) 0.032(7)
C02Z 0.290(18) 0.082(7) 0.040(4) 0.003(4) 0.004(7) -0.101(9)
C030 0.41(3) 0.050(5) 0.053(5) -0.001(4) 0.057(9) -0.053(9)
C031 0.082(5) 0.084(6) 0.077(5) 0.017(4) 0.008(4) -0.008(5)
C032 0.315(19) 0.044(4) 0.062(5) 0.012(4) 0.067(8) 0.010(7)
C1 0.073(8) 0.077(7) 0.090(9) -0.012(6) 0.011(6) 0.008(6)
C3 0.100(14) 0.070(12) 0.086(12) 0.014(9) 0.019(10) 0.045(11)
C4 0.068(10) 0.027(7) 0.024(8) -0.011(7) -0.026(8) 0.027(7)
C1A 0.087(10) 0.044(8) 0.049(8) -0.018(6) 0.001(7) 0.042(7)
C2A 0.192(11) 0.079(6) 0.174(10) 0.023(7) -0.056(8) 0.039(7)

_geom_special_details            
;
 All esds (except the esd in the dihedral angle between two l.s. planes)
 are estimated using the full covariance matrix.  The cell esds are taken
 into account individually in the estimation of esds in distances, angles
 and torsion angles; correlations between esds in cell parameters are only
 used when they are defined by crystal symmetry.  An approximate (isotropic)
 treatment of cell esds is used for estimating esds involving l.s. planes.
;
loop_
_geom_bond_atom_site_label_1
_geom_bond_atom_site_label_2
_geom_bond_distance
_geom_bond_site_symmetry_2
_geom_bond_publ_flag
O001 C00O 1.388(6) . ?
O001 C023 1.449(6) . ?
O002 C00U 1.396(6) . ?
O002 C02F 1.436(6) . ?
O003 C01G 1.380(6) . ?
O003 C01O 1.448(6) . ?
O004 C00K 1.224(6) . ?
O005 C010 1.385(6) . ?
O005 C020 1.444(6) . ?
O006 C00F 1.389(6) . ?
O006 C02S 1.444(7) . ?
O007 C013 1.384(6) . ?
O007 C02A 1.440(6) . ?
O008 C01X 1.388(7) . ?
O008 C02X 1.409(15) . ?
O008 C3 1.42(3) . ?
O009 C01Z 1.388(6) . ?
O009 C02M 1.440(7) . ?
O00A C01J 1.230(6) . ?
C00B C00C 1.472(7) . ?
C00B C00Q 1.411(7) . ?
C00B C00W 1.392(7) . ?
C00C C019 1.409(8) . ?
C00C C01V 1.403(7) . ?
C00D C00U 1.388(7) . ?
C00D C00Z 1.535(7) . ?
C00D C01L 1.399(7) . ?
C00E C00O 1.400(7) . ?
C00E C00Z 1.524(7) . ?
C00E C014 1.394(7) . ?
C00F C00W 1.382(7) . ?
C00F C01C 1.404(7) . ?
C00G C00S 1.404(7) . ?
C00G C00X 1.520(7) . ?
C00G C010 1.395(8) . ?
C00H C00P 1.508(7) . ?
C00H C00Y 1.415(7) . ?
C00H C013 1.402(7) . ?
C00I H00A 0.9900 . ?
C00I H00B 0.9900 . ?
C00I C00T 1.512(7) . ?
C00I C00V 1.526(7) . ?
C00J C00P 1.527(7) . ?
C00J C00U 1.406(7) . ?
C00J C018 1.398(7) . ?
C00K C00Q 1.488(8) . ?
C00K C02N 1.499(8) . ?
C00L H00C 0.9900 . ?
C00L H00D 0.9900 . ?
C00L C021 1.538(8) . ?
C00L C025 1.512(8) . ?
C00M C012 1.521(7) . ?
C00M C017 1.392(7) . ?
C00M C01G 1.414(8) . ?
C00N C00S 1.457(7) . ?
C00N C01H 1.405(7) . ?
C00N C01S 1.412(7) . ?
C00O C00V 1.412(7) . ?
C00P H00E 0.9900 . ?
C00P H00F 0.9900 . ?
C00Q C01W 1.389(7) . ?
C00R H00R 0.9500 . ?
C00R C018 1.384(8) . ?
C00R C01L 1.384(8) . ?
C00S C015 1.402(7) . ?
C00T C010 1.395(7) . ?
C00T C01B 1.396(8) . ?
C00V C01P 1.393(7) . ?
C00W C01E 1.507(7) . ?
C00X H00G 0.9900 . ?
C00X H00H 0.9900 . ?
C00X C01H 1.516(7) . ?
C00Y H00Y 0.9500 . ?
C00Y C01S 1.380(7) . ?
C00Z H00I 0.9900 . ?
C00Z H00J 0.9900 . ?
C011 C016 1.404(8) . ?
C011 C01J 1.485(7) . ?
C011 C01Y 1.390(7) . ?
C012 H01A 0.9900 . ?
C012 H01B 0.9900 . ?
C012 C01C 1.530(7) . ?
C013 C01H 1.393(7) . ?
C014 H014 0.9500 . ?
C014 C01F 1.382(8) . ?
C015 H015 0.9500 . ?
C015 C01B 1.381(8) . ?
C016 H016 0.9500 . ?
C016 C01M 1.391(7) . ?
C017 H017 0.9500 . ?
C017 C01N 1.383(9) . ?
C018 H018 0.9500 . ?
C019 C01E 1.511(7) . ?
C019 C01X 1.377(7) . ?
C01A H01I 0.9500 . ?
C01A C01Y 1.388(8) . ?
C01A C02D 1.374(9) . ?
C01B H01J 0.9500 . ?
C01C C01W 1.397(8) . ?
C01D H01K 0.9900 . ?
C01D H01L 0.9900 . ?
C01D C01K 1.519(7) . ?
C01D C020 1.513(7) . ?
C01E H01C 0.9900 . ?
C01E H01D 0.9900 . ?
C01F H01M 0.9500 . ?
C01F C01P 1.401(8) . ?
C01G C02C 1.388(7) . ?
C01I H01O 0.9900 . ?
C01I H01P 0.9900 . ?
C01I C02B 1.512(7) . ?
C01I C02G 1.513(9) . ?
C01J C01S 1.498(7) . ?
C01K H01Q 0.9900 . ?
C01K H01R 0.9900 . ?
C01K C01Q 1.520(8) . ?
C01L H01S 0.9500 . ?
C01M H01T 0.9500 . ?
C01M C02D 1.379(9) . ?
C01N H01N 0.9500 . ?
C01N C028 1.379(9) . ?
C01O H01E 0.9900 . ?
C01O H01F 0.9900 . ?
C01O C02E 1.499(8) . ?
C01P H01U 0.9500 . ?
C01Q H01X 0.9800 . ?
C01Q H01Y 0.9800 . ?
C01Q H 0.9800 . ?
C01R C01X 1.397(8) . ?
C01R C027 1.512(8) . ?
C01R C02L 1.408(9) . ?
C01T H01G 0.9900 . ?
C01T H01H 0.9900 . ?
C01T C02E 1.519(8) . ?
C01T C02J 1.515(8) . ?
C01U C01Z 1.409(8) . ?
C01U C026 1.396(8) . ?
C01U C02K 1.521(9) . ?
C01V H01V 0.9500 . ?
C01V C02L 1.378(8) . ?
C01W H01W 0.9500 . ?
C01Y H01Z 0.9500 . ?
C01Z C024 1.400(8) . ?
C020 H3AA 0.9900 . ?
C020 HA 0.9900 . ?
C021 H4AA 0.9900 . ?
C021 HB 0.9900 . ?
C021 C023 1.494(7) . ?
C022 H5AA 0.9900 . ?
C022 HC 0.9900 . ?
C022 C02F 1.504(7) . ?
C022 C02Q 1.511(8) . ?
C023 H6AA 0.9900 . ?
C023 HD 0.9900 . ?
C024 C027 1.527(10) . ?
C024 C02P 1.413(9) . ?
C025 H7AA 0.9800 . ?
C025 HE 0.9800 . ?
C025 HF 0.9800 . ?
C026 H026 0.9500 . ?
C026 C02R 1.370(11) . ?
C027 H02A 0.9900 . ?
C027 H02B 0.9900 . ?
C028 H028 0.9500 . ?
C028 C02C 1.399(8) . ?
C029 H02C 0.9900 . ?
C029 H02D 0.9900 . ?
C029 C02H 1.502(8) . ?
C029 C02M 1.514(8) . ?
C02A H8AA 0.9900 . ?
C02A HG 0.9900 . ?
C02A C02B 1.498(8) . ?
C02B H9AA 0.9900 . ?
C02B HH 0.9900 . ?
C02C C02K 1.536(8) . ?
C02D H0BA 0.9500 . ?
C02E H02E 0.9900 . ?
C02E H02F 0.9900 . ?
C02F H1BA 0.9900 . ?
C02F HI 0.9900 . ?
C02G H2BA 0.9800 . ?
C02G HJ 0.9800 . ?
C02G HK 0.9800 . ?
C02H H02G 0.9900 . ?
C02H H02H 0.9900 . ?
C02H C02I 1.525(8) . ?
C02I H02I 0.9800 . ?
C02I H02J 0.9800 . ?
C02I H02K 0.9800 . ?
C02J H02L 0.9800 . ?
C02J H02M 0.9800 . ?
C02J H02N 0.9800 . ?
C02K H02O 0.9900 . ?
C02K H02P 0.9900 . ?
C02L H02Q 0.9500 . ?
C02M H02R 0.9900 . ?
C02M H02S 0.9900 . ?
C02N C02T 1.392(11) . ?
C02N C02V 1.379(10) . ?
C02O H3BA 0.9800 . ?
C02O HL 0.9800 . ?
C02O HM 0.9800 . ?
C02O C02Q 1.519(9) . ?
C02P H02T 0.9500 . ?
C02P C02R 1.384(11) . ?
C02Q H4BA 0.9900 . ?
C02Q HN 0.9900 . ?
C02R H02U 0.9500 . ?
C02S H02V 0.9900 . ?
C02S H02W 0.9900 . ?
C02S C02U 1.503(9) . ?
C02T H02X 0.9500 . ?
C02T C032 1.391(11) . ?
C02U H02Y 0.9900 . ?
C02U HO 0.9900 . ?
C02U C02W 1.520(10) . ?
C02V H02Z 0.9500 . ?
C02V C02Z 1.402(12) . ?
C02W H02 0.9900 . ?
C02W HP 0.9900 . ?
C02W C031 1.530(11) . ?
C02X H0AA 0.9900 . ?
C02X HQ 0.9900 . ?
C02X C02Y 1.52(2) . ?
C02Y H1AA 0.9900 . ?
C02Y HR 0.9900 . ?
C02Y C1 1.37(2) . ?
C02Z H2AA 0.9500 . ?
C02Z C030 1.39(2) . ?
C030 H030 0.9500 . ?
C030 C032 1.406(19) . ?
C031 H03A 0.9800 . ?
C031 H03B 0.9800 . ?
C031 H03C 0.9800 . ?
C032 H032 0.9500 . ?
C1 H1A 0.9900 . ?
C1 H1B 0.9900 . ?
C1 C2A 1.79(2) . ?
C3 H3A 0.9900 . ?
C3 H3B 0.9900 . ?
C3 C4 1.57(3) . ?
C4 H4A 0.9900 . ?
C4 H4B 0.9900 . ?
C4 C1A 1.548(19) . ?
C1A H1AB 0.9900 . ?
C1A H1AC 0.9900 . ?
C1A C2A 1.57(2) . ?
C2A H2AB 0.961(18) . ?
C2A H2AC 0.956(18) . ?
C2A H2AD 0.966(17) . ?
C2A H2AE 0.954(19) . ?
C2A H2AF 0.962(15) . ?
C2A H2AG 0.96(2) . ?

loop_
_geom_angle_atom_site_label_1
_geom_angle_atom_site_label_2
_geom_angle_atom_site_label_3
_geom_angle
_geom_angle_site_symmetry_1
_geom_angle_site_symmetry_3
_geom_angle_publ_flag
C00O O001 C023 114.0(4) . . ?
C00U O002 C02F 112.1(4) . . ?
C01G O003 C01O 111.9(3) . . ?
C010 O005 C020 115.9(4) . . ?
C00F O006 C02S 113.8(4) . . ?
C013 O007 C02A 114.9(4) . . ?
C01X O008 C02X 114.0(8) . . ?
C01X O008 C3 112.9(11) . . ?
C01Z O009 C02M 113.2(4) . . ?
C00Q C00B C00C 128.5(5) . . ?
C00W C00B C00C 108.3(4) . . ?
C00W C00B C00Q 120.3(4) . . ?
C019 C00C C00B 107.4(4) . . ?
C01V C00C C00B 129.6(5) . . ?
C01V C00C C019 119.7(5) . . ?
C00U C00D C00Z 121.7(4) . . ?
C00U C00D C01L 117.3(5) . . ?
C01L C00D C00Z 120.9(4) . . ?
C00O C00E C00Z 121.1(4) . . ?
C014 C00E C00O 117.8(4) . . ?
C014 C00E C00Z 121.1(4) . . ?
O006 C00F C01C 121.5(4) . . ?
C00W C00F O006 119.1(5) . . ?
C00W C00F C01C 118.8(5) . . ?
C00S C00G C00X 110.3(4) . . ?
C010 C00G C00S 120.2(5) . . ?
C010 C00G C00X 126.8(5) . . ?
C00Y C00H C00P 119.3(4) . . ?
C013 C00H C00P 121.2(5) . . ?
C013 C00H C00Y 117.2(5) . . ?
H00A C00I H00B 108.8 . . ?
C00T C00I H00A 110.6 . . ?
C00T C00I H00B 110.6 . . ?
C00T C00I C00V 105.5(4) . . ?
C00V C00I H00A 110.6 . . ?
C00V C00I H00B 110.6 . . ?
C00U C00J C00P 121.6(4) . . ?
C018 C00J C00P 119.9(5) . . ?
C018 C00J C00U 117.7(5) . . ?
O004 C00K C00Q 121.3(5) . . ?
O004 C00K C02N 120.5(5) . . ?
C00Q C00K C02N 118.2(4) . . ?
H00C C00L H00D 107.5 . . ?
C021 C00L H00C 108.6 . . ?
C021 C00L H00D 108.6 . . ?
C025 C00L H00C 108.6 . . ?
C025 C00L H00D 108.6 . . ?
C025 C00L C021 114.8(5) . . ?
C017 C00M C012 121.0(5) . . ?
C017 C00M C01G 117.5(5) . . ?
C01G C00M C012 121.2(5) . . ?
C01H C00N C00S 108.6(4) . . ?
C01H C00N C01S 119.3(4) . . ?
C01S C00N C00S 128.4(4) . . ?
O001 C00O C00E 118.9(4) . . ?
O001 C00O C00V 119.2(4) . . ?
C00E C00O C00V 121.9(4) . . ?
C00H C00P C00J 105.5(4) . . ?
C00H C00P H00E 110.6 . . ?
C00H C00P H00F 110.6 . . ?
C00J C00P H00E 110.6 . . ?
C00J C00P H00F 110.6 . . ?
H00E C00P H00F 108.8 . . ?
C00B C00Q C00K 122.8(4) . . ?
C01W C00Q C00B 116.7(5) . . ?
C01W C00Q C00K 120.2(5) . . ?
C018 C00R H00R 120.1 . . ?
C018 C00R C01L 119.7(5) . . ?
C01L C00R H00R 120.1 . . ?
C00G C00S C00N 108.1(4) . . ?
C015 C00S C00G 119.8(5) . . ?
C015 C00S C00N 129.0(5) . . ?
C010 C00T C00I 120.8(5) . . ?
C010 C00T C01B 118.1(5) . . ?
C01B C00T C00I 118.7(5) . . ?
O002 C00U C00J 118.8(4) . . ?
C00D C00U O002 118.7(4) . . ?
C00D C00U C00J 122.5(4) . . ?
C00O C00V C00I 122.2(4) . . ?
C01P C00V C00I 118.9(5) . . ?
C01P C00V C00O 118.2(4) . . ?
C00B C00W C01E 111.0(4) . . ?
C00F C00W C00B 121.0(5) . . ?
C00F C00W C01E 125.9(5) . . ?
C00G C00X H00G 111.6 . . ?
C00G C00X H00H 111.6 . . ?
H00G C00X H00H 109.4 . . ?
C01H C00X C00G 101.0(4) . . ?
C01H C00X H00G 111.6 . . ?
C01H C00X H00H 111.6 . . ?
C00H C00Y H00Y 118.3 . . ?
C01S C00Y C00H 123.5(4) . . ?
C01S C00Y H00Y 118.3 . . ?
C00D C00Z H00I 108.2 . . ?
C00D C00Z H00J 108.2 . . ?
C00E C00Z C00D 116.2(4) . . ?
C00E C00Z H00I 108.2 . . ?
C00E C00Z H00J 108.2 . . ?
H00I C00Z H00J 107.4 . . ?
O005 C010 C00G 121.9(5) . . ?
O005 C010 C00T 118.0(5) . . ?
C00G C010 C00T 119.3(5) . . ?
C016 C011 C01J 120.6(5) . . ?
C01Y C011 C016 119.7(5) . . ?
C01Y C011 C01J 119.7(5) . . ?
C00M C012 H01A 110.6 . . ?
C00M C012 H01B 110.6 . . ?
C00M C012 C01C 105.8(4) . . ?
H01A C012 H01B 108.7 . . ?
C01C C012 H01A 110.6 . . ?
C01C C012 H01B 110.6 . . ?
O007 C013 C00H 119.6(4) . . ?
O007 C013 C01H 120.3(5) . . ?
C01H C013 C00H 119.2(5) . . ?
C00E C014 H014 119.3 . . ?
C01F C014 C00E 121.5(5) . . ?
C01F C014 H014 119.3 . . ?
C00S C015 H015 121.2 . . ?
C01B C015 C00S 117.6(5) . . ?
C01B C015 H015 121.2 . . ?
C011 C016 H016 120.1 . . ?
C01M C016 C011 119.8(5) . . ?
C01M C016 H016 120.1 . . ?
C00M C017 H017 119.4 . . ?
C01N C017 C00M 121.2(5) . . ?
C01N C017 H017 119.4 . . ?
C00J C018 H018 119.5 . . ?
C00R C018 C00J 120.9(5) . . ?
C00R C018 H018 119.5 . . ?
C00C C019 C01E 110.7(4) . . ?
C01X C019 C00C 120.4(5) . . ?
C01X C019 C01E 126.3(5) . . ?
C01Y C01A H01I 119.8 . . ?
C02D C01A H01I 119.8 . . ?
C02D C01A C01Y 120.4(5) . . ?
C00T C01B H01J 118.6 . . ?
C015 C01B C00T 122.8(5) . . ?
C015 C01B H01J 118.6 . . ?
C00F C01C C012 120.4(5) . . ?
C01W C01C C00F 118.4(4) . . ?
C01W C01C C012 118.4(5) . . ?
H01K C01D H01L 107.8 . . ?
C01K C01D H01K 109.1 . . ?
C01K C01D H01L 109.1 . . ?
C020 C01D H01K 109.1 . . ?
C020 C01D H01L 109.1 . . ?
C020 C01D C01K 112.5(4) . . ?
C00W C01E C019 101.0(4) . . ?
C00W C01E H01C 111.6 . . ?
C00W C01E H01D 111.6 . . ?
C019 C01E H01C 111.6 . . ?
C019 C01E H01D 111.6 . . ?
H01C C01E H01D 109.4 . . ?
C014 C01F H01M 120.0 . . ?
C014 C01F C01P 120.0(5) . . ?
C01P C01F H01M 120.0 . . ?
O003 C01G C00M 118.4(4) . . ?
O003 C01G C02C 119.4(5) . . ?
C02C C01G C00M 122.3(5) . . ?
C00N C01H C00X 110.1(4) . . ?
C013 C01H C00N 121.4(5) . . ?
C013 C01H C00X 125.7(5) . . ?
H01O C01I H01P 107.7 . . ?
C02B C01I H01O 108.9 . . ?
C02B C01I H01P 108.9 . . ?
C02B C01I C02G 113.5(5) . . ?
C02G C01I H01O 108.9 . . ?
C02G C01I H01P 108.9 . . ?
O00A C01J C011 119.8(5) . . ?
O00A C01J C01S 120.5(4) . . ?
C011 C01J C01S 119.8(4) . . ?
C01D C01K H01Q 109.3 . . ?
C01D C01K H01R 109.3 . . ?
C01D C01K C01Q 111.5(5) . . ?
H01Q C01K H01R 108.0 . . ?
C01Q C01K H01Q 109.3 . . ?
C01Q C01K H01R 109.3 . . ?
C00D C01L H01S 119.2 . . ?
C00R C01L C00D 121.6(5) . . ?
C00R C01L H01S 119.2 . . ?
C016 C01M H01T 120.1 . . ?
C02D C01M C016 119.7(6) . . ?
C02D C01M H01T 120.1 . . ?
C017 C01N H01N 120.1 . . ?
C028 C01N C017 119.8(5) . . ?
C028 C01N H01N 120.1 . . ?
O003 C01O H01E 109.6 . . ?
O003 C01O H01F 109.6 . . ?
O003 C01O C02E 110.3(4) . . ?
H01E C01O H01F 108.1 . . ?
C02E C01O H01E 109.6 . . ?
C02E C01O H01F 109.6 . . ?
C00V C01P C01F 120.5(5) . . ?
C00V C01P H01U 119.8 . . ?
C01F C01P H01U 119.8 . . ?
C01K C01Q H01X 109.5 . . ?
C01K C01Q H01Y 109.5 . . ?
C01K C01Q H 109.5 . . ?
H01X C01Q H01Y 109.5 . . ?
H01X C01Q H 109.5 . . ?
H01Y C01Q H 109.5 . . ?
C01X C01R C027 120.9(5) . . ?
C01X C01R C02L 117.9(5) . . ?
C02L C01R C027 118.7(6) . . ?
C00N C01S C01J 121.6(4) . . ?
C00Y C01S C00N 117.4(5) . . ?
C00Y C01S C01J 120.7(4) . . ?
H01G C01T H01H 107.9 . . ?
C02E C01T H01G 109.2 . . ?
C02E C01T H01H 109.2 . . ?
C02J C01T H01G 109.2 . . ?
C02J C01T H01H 109.2 . . ?
C02J C01T C02E 112.0(5) . . ?
C01Z C01U C02K 121.9(5) . . ?
C026 C01U C01Z 117.1(6) . . ?
C026 C01U C02K 121.0(6) . . ?
C00C C01V H01V 121.1 . . ?
C02L C01V C00C 117.8(5) . . ?
C02L C01V H01V 121.1 . . ?
C00Q C01W C01C 122.6(5) . . ?
C00Q C01W H01W 118.7 . . ?
C01C C01W H01W 118.7 . . ?
O008 C01X C01R 119.6(5) . . ?
C019 C01X O008 120.3(5) . . ?
C019 C01X C01R 119.5(5) . . ?
C011 C01Y H01Z 120.2 . . ?
C01A C01Y C011 119.6(5) . . ?
C01A C01Y H01Z 120.2 . . ?
O009 C01Z C01U 120.1(5) . . ?
O009 C01Z C024 117.4(5) . . ?
C024 C01Z C01U 122.4(5) . . ?
O005 C020 C01D 107.1(4) . . ?
O005 C020 H3AA 110.3 . . ?
O005 C020 HA 110.3 . . ?
C01D C020 H3AA 110.3 . . ?
C01D C020 HA 110.3 . . ?
H3AA C020 HA 108.5 . . ?
C00L C021 H4AA 109.2 . . ?
C00L C021 HB 109.2 . . ?
H4AA C021 HB 107.9 . . ?
C023 C021 C00L 112.0(4) . . ?
C023 C021 H4AA 109.2 . . ?
C023 C021 HB 109.2 . . ?
H5AA C022 HC 108.0 . . ?
C02F C022 H5AA 109.3 . . ?
C02F C022 HC 109.3 . . ?
C02F C022 C02Q 111.6(5) . . ?
C02Q C022 H5AA 109.3 . . ?
C02Q C022 HC 109.3 . . ?
O001 C023 C021 113.5(4) . . ?
O001 C023 H6AA 108.9 . . ?
O001 C023 HD 108.9 . . ?
C021 C023 H6AA 108.9 . . ?
C021 C023 HD 108.9 . . ?
H6AA C023 HD 107.7 . . ?
C01Z C024 C027 121.9(5) . . ?
C01Z C024 C02P 117.5(6) . . ?
C02P C024 C027 120.1(6) . . ?
C00L C025 H7AA 109.5 . . ?
C00L C025 HE 109.5 . . ?
C00L C025 HF 109.5 . . ?
H7AA C025 HE 109.5 . . ?
H7AA C025 HF 109.5 . . ?
HE C025 HF 109.5 . . ?
C01U C026 H026 119.1 . . ?
C02R C026 C01U 121.8(7) . . ?
C02R C026 H026 119.1 . . ?
C01R C027 C024 105.4(5) . . ?
C01R C027 H02A 110.7 . . ?
C01R C027 H02B 110.7 . . ?
C024 C027 H02A 110.7 . . ?
C024 C027 H02B 110.7 . . ?
H02A C027 H02B 108.8 . . ?
C01N C028 H028 119.2 . . ?
C01N C028 C02C 121.6(5) . . ?
C02C C028 H028 119.2 . . ?
H02C C029 H02D 107.9 . . ?
C02H C029 H02C 109.2 . . ?
C02H C029 H02D 109.2 . . ?
C02H C029 C02M 112.1(5) . . ?
C02M C029 H02C 109.2 . . ?
C02M C029 H02D 109.2 . . ?
O007 C02A H8AA 109.9 . . ?
O007 C02A HG 109.9 . . ?
O007 C02A C02B 109.1(4) . . ?
H8AA C02A HG 108.3 . . ?
C02B C02A H8AA 109.9 . . ?
C02B C02A HG 109.9 . . ?
C01I C02B H9AA 108.8 . . ?
C01I C02B HH 108.8 . . ?
C02A C02B C01I 113.9(5) . . ?
C02A C02B H9AA 108.8 . . ?
C02A C02B HH 108.8 . . ?
H9AA C02B HH 107.7 . . ?
C01G C02C C028 117.4(5) . . ?
C01G C02C C02K 120.2(5) . . ?
C028 C02C C02K 122.4(5) . . ?
C01A C02D C01M 120.8(5) . . ?
C01A C02D H0BA 119.6 . . ?
C01M C02D H0BA 119.6 . . ?
C01O C02E C01T 111.6(4) . . ?
C01O C02E H02E 109.3 . . ?
C01O C02E H02F 109.3 . . ?
C01T C02E H02E 109.3 . . ?
C01T C02E H02F 109.3 . . ?
H02E C02E H02F 108.0 . . ?
O002 C02F C022 110.7(4) . . ?
O002 C02F H1BA 109.5 . . ?
O002 C02F HI 109.5 . . ?
C022 C02F H1BA 109.5 . . ?
C022 C02F HI 109.5 . . ?
H1BA C02F HI 108.1 . . ?
C01I C02G H2BA 109.5 . . ?
C01I C02G HJ 109.5 . . ?
C01I C02G HK 109.5 . . ?
H2BA C02G HJ 109.5 . . ?
H2BA C02G HK 109.5 . . ?
HJ C02G HK 109.5 . . ?
C029 C02H H02G 108.8 . . ?
C029 C02H H02H 108.8 . . ?
C029 C02H C02I 113.9(5) . . ?
H02G C02H H02H 107.7 . . ?
C02I C02H H02G 108.8 . . ?
C02I C02H H02H 108.8 . . ?
C02H C02I H02I 109.5 . . ?
C02H C02I H02J 109.5 . . ?
C02H C02I H02K 109.5 . . ?
H02I C02I H02J 109.5 . . ?
H02I C02I H02K 109.5 . . ?
H02J C02I H02K 109.5 . . ?
C01T C02J H02L 109.5 . . ?
C01T C02J H02M 109.5 . . ?
C01T C02J H02N 109.5 . . ?
H02L C02J H02M 109.5 . . ?
H02L C02J H02N 109.5 . . ?
H02M C02J H02N 109.5 . . ?
C01U C02K C02C 116.1(5) . . ?
C01U C02K H02O 108.3 . . ?
C01U C02K H02P 108.3 . . ?
C02C C02K H02O 108.3 . . ?
C02C C02K H02P 108.3 . . ?
H02O C02K H02P 107.4 . . ?
C01R C02L H02Q 118.9 . . ?
C01V C02L C01R 122.2(5) . . ?
C01V C02L H02Q 118.9 . . ?
O009 C02M C029 109.6(4) . . ?
O009 C02M H02R 109.7 . . ?
O009 C02M H02S 109.7 . . ?
C029 C02M H02R 109.7 . . ?
C029 C02M H02S 109.7 . . ?
H02R C02M H02S 108.2 . . ?
C02T C02N C00K 117.6(6) . . ?
C02V C02N C00K 121.1(7) . . ?
C02V C02N C02T 121.3(7) . . ?
H3BA C02O HL 109.5 . . ?
H3BA C02O HM 109.5 . . ?
HL C02O HM 109.5 . . ?
C02Q C02O H3BA 109.5 . . ?
C02Q C02O HL 109.5 . . ?
C02Q C02O HM 109.5 . . ?
C024 C02P H02T 119.8 . . ?
C02R C02P C024 120.4(6) . . ?
C02R C02P H02T 119.8 . . ?
C022 C02Q C02O 113.9(6) . . ?
C022 C02Q H4BA 108.8 . . ?
C022 C02Q HN 108.8 . . ?
C02O C02Q H4BA 108.8 . . ?
C02O C02Q HN 108.8 . . ?
H4BA C02Q HN 107.7 . . ?
C026 C02R C02P 120.6(6) . . ?
C026 C02R H02U 119.7 . . ?
C02P C02R H02U 119.7 . . ?
O006 C02S H02V 109.6 . . ?
O006 C02S H02W 109.6 . . ?
O006 C02S C02U 110.3(5) . . ?
H02V C02S H02W 108.1 . . ?
C02U C02S H02V 109.6 . . ?
C02U C02S H02W 109.6 . . ?
C02N C02T H02X 119.8 . . ?
C032 C02T C02N 120.4(9) . . ?
C032 C02T H02X 119.8 . . ?
C02S C02U H02Y 108.3 . . ?
C02S C02U HO 108.3 . . ?
C02S C02U C02W 115.8(6) . . ?
H02Y C02U HO 107.4 . . ?
C02W C02U H02Y 108.3 . . ?
C02W C02U HO 108.3 . . ?
C02N C02V H02Z 120.4 . . ?
C02N C02V C02Z 119.1(9) . . ?
C02Z C02V H02Z 120.4 . . ?
C02U C02W H02 108.6 . . ?
C02U C02W HP 108.6 . . ?
C02U C02W C031 114.5(6) . . ?
H02 C02W HP 107.6 . . ?
C031 C02W H02 108.6 . . ?
C031 C02W HP 108.6 . . ?
O008 C02X H0AA 107.7 . . ?
O008 C02X HQ 107.7 . . ?
O008 C02X C02Y 118.4(14) . . ?
H0AA C02X HQ 107.1 . . ?
C02Y C02X H0AA 107.7 . . ?
C02Y C02X HQ 107.7 . . ?
C02X C02Y H1AA 111.7 . . ?
C02X C02Y HR 111.7 . . ?
H1AA C02Y HR 109.4 . . ?
C1 C02Y C02X 100.6(15) . . ?
C1 C02Y H1AA 111.7 . . ?
C1 C02Y HR 111.7 . . ?
C02V C02Z H2AA 120.1 . . ?
C030 C02Z C02V 119.8(10) . . ?
C030 C02Z H2AA 120.1 . . ?
C02Z C030 H030 119.6 . . ?
C02Z C030 C032 120.9(8) . . ?
C032 C030 H030 119.6 . . ?
C02W C031 H03A 109.5 . . ?
C02W C031 H03B 109.5 . . ?
C02W C031 H03C 109.5 . . ?
H03A C031 H03B 109.5 . . ?
H03A C031 H03C 109.5 . . ?
H03B C031 H03C 109.5 . . ?
C02T C032 C030 118.5(11) . . ?
C02T C032 H032 120.8 . . ?
C030 C032 H032 120.8 . . ?
C02Y C1 H1A 111.9 . . ?
C02Y C1 H1B 111.9 . . ?
C02Y C1 C2A 99.1(14) . . ?
H1A C1 H1B 109.6 . . ?
C2A C1 H1A 111.9 . . ?
C2A C1 H1B 111.9 . . ?
O008 C3 H3A 112.2 . . ?
O008 C3 H3B 112.2 . . ?
O008 C3 C4 97.6(19) . . ?
H3A C3 H3B 109.8 . . ?
C4 C3 H3A 112.2 . . ?
C4 C3 H3B 112.2 . . ?
C3 C4 H4A 108.9 . . ?
C3 C4 H4B 108.9 . . ?
H4A C4 H4B 107.7 . . ?
C1A C4 C3 113.4(16) . . ?
C1A C4 H4A 108.9 . . ?
C1A C4 H4B 108.9 . . ?
C4 C1A H1AB 111.0 . . ?
C4 C1A H1AC 111.0 . . ?
C4 C1A C2A 104.0(13) . . ?
H1AB C1A H1AC 109.0 . . ?
C2A C1A H1AB 111.0 . . ?
C2A C1A H1AC 111.0 . . ?
C1 C2A H2AB 109.7(11) . . ?
C1 C2A H2AC 109.7(17) . . ?
C1 C2A H2AD 109.5(11) . . ?
C1A C2A H2AE 109.9(15) . . ?
C1A C2A H2AF 109.3(11) . . ?
C1A C2A H2AG 109.3(17) . . ?
H2AB C2A H2AC 109.7(13) . . ?
H2AB C2A H2AD 109(2) . . ?
H2AC C2A H2AD 109.3(13) . . ?
H2AE C2A H2AF 110(2) . . ?
H2AE C2A H2AG 109.6(13) . . ?
H2AF C2A H2AG 109.0(16) . . ?

loop_
_geom_torsion_atom_site_label_1
_geom_torsion_atom_site_label_2
_geom_torsion_atom_site_label_3
_geom_torsion_atom_site_label_4
_geom_torsion
_geom_torsion_site_symmetry_1
_geom_torsion_site_symmetry_2
_geom_torsion_site_symmetry_3
_geom_torsion_site_symmetry_4
_geom_torsion_publ_flag
O001 C00O C00V C00I 12.0(7) . . . . ?
O001 C00O C00V C01P -178.2(4) . . . . ?
O003 C01G C02C C028 -175.6(4) . . . . ?
O003 C01G C02C C02K 1.5(7) . . . . ?
O003 C01O C02E C01T -173.2(5) . . . . ?
O004 C00K C00Q C00B 50.0(7) . . . . ?
O004 C00K C00Q C01W -136.3(5) . . . . ?
O004 C00K C02N C02T 29.8(10) . . . . ?
O004 C00K C02N C02V -149.3(7) . . . . ?
O006 C00F C00W C00B -178.7(4) . . . . ?
O006 C00F C00W C01E -16.7(7) . . . . ?
O006 C00F C01C C012 24.3(7) . . . . ?
O006 C00F C01C C01W -174.6(4) . . . . ?
O006 C02S C02U C02W 51.6(8) . . . . ?
O007 C013 C01H C00N -176.3(4) . . . . ?
O007 C013 C01H C00X -16.8(7) . . . . ?
O007 C02A C02B C01I 175.6(5) . . . . ?
O008 C02X C02Y C1 96.1(17) . . . . ?
O008 C3 C4 C1A 148.1(19) . . . . ?
O009 C01Z C024 C027 8.7(8) . . . . ?
O009 C01Z C024 C02P -178.9(5) . . . . ?
O00A C01J C01S C00N 60.1(7) . . . . ?
O00A C01J C01S C00Y -126.2(5) . . . . ?
C00B C00C C019 C01E 8.1(5) . . . . ?
C00B C00C C019 C01X -154.8(4) . . . . ?
C00B C00C C01V C02L 143.9(6) . . . . ?
C00B C00Q C01W C01C -5.4(7) . . . . ?
C00B C00W C01E C019 12.7(5) . . . . ?
C00C C00B C00Q C00K 28.2(7) . . . . ?
C00C C00B C00Q C01W -145.8(5) . . . . ?
C00C C00B C00W C00F 155.9(4) . . . . ?
C00C C00B C00W C01E -8.6(5) . . . . ?
C00C C019 C01E C00W -12.4(5) . . . . ?
C00C C019 C01X O008 179.0(4) . . . . ?
C00C C019 C01X C01R 8.6(7) . . . . ?
C00C C01V C02L C01R 4.2(9) . . . . ?
C00E C00O C00V C00I -164.6(5) . . . . ?
C00E C00O C00V C01P 5.2(7) . . . . ?
C00E C014 C01F C01P 1.0(9) . . . . ?
C00F O006 C02S C02U 168.9(5) . . . . ?
C00F C00W C01E C019 -150.9(5) . . . . ?
C00F C01C C01W C00Q -7.9(7) . . . . ?
C00G C00S C015 C01B -12.3(7) . . . . ?
C00G C00X C01H C00N 12.9(5) . . . . ?
C00G C00X C01H C013 -148.6(5) . . . . ?
C00H C00Y C01S C00N -4.5(7) . . . . ?
C00H C00Y C01S C01J -178.4(5) . . . . ?
C00H C013 C01H C00N -7.2(8) . . . . ?
C00H C013 C01H C00X 152.3(5) . . . . ?
C00I C00T C010 O005 -21.7(6) . . . . ?
C00I C00T C010 C00G 148.2(5) . . . . ?
C00I C00T C01B C015 -152.3(5) . . . . ?
C00I C00V C01P C01F 168.8(5) . . . . ?
C00K C00Q C01W C01C -179.5(5) . . . . ?
C00K C02N C02T C032 178.6(9) . . . . ?
C00K C02N C02V C02Z 178.5(9) . . . . ?
C00L C021 C023 O001 -172.3(4) . . . . ?
C00M C012 C01C C00F 101.3(5) . . . . ?
C00M C012 C01C C01W -59.8(6) . . . . ?
C00M C017 C01N C028 2.4(8) . . . . ?
C00M C01G C02C C028 4.0(8) . . . . ?
C00M C01G C02C C02K -178.8(5) . . . . ?
C00N C00S C015 C01B 145.6(5) . . . . ?
C00O O001 C023 C021 78.2(5) . . . . ?
C00O C00E C00Z C00D -116.0(5) . . . . ?
C00O C00E C014 C01F 2.7(8) . . . . ?
C00O C00V C01P C01F -1.3(8) . . . . ?
C00P C00H C00Y C01S 155.0(5) . . . . ?
C00P C00H C013 O007 20.2(7) . . . . ?
C00P C00H C013 C01H -149.0(5) . . . . ?
C00P C00J C00U O002 -15.3(7) . . . . ?
C00P C00J C00U C00D 164.6(5) . . . . ?
C00P C00J C018 C00R -169.3(5) . . . . ?
C00Q C00B C00C C019 160.7(5) . . . . ?
C00Q C00B C00C C01V 1.9(8) . . . . ?
C00Q C00B C00W C00F -6.4(7) . . . . ?
C00Q C00B C00W C01E -170.9(4) . . . . ?
C00Q C00K C02N C02T -149.9(7) . . . . ?
C00Q C00K C02N C02V 30.9(9) . . . . ?
C00S C00G C00X C01H -13.3(5) . . . . ?
C00S C00G C010 O005 174.4(4) . . . . ?
C00S C00G C010 C00T 4.9(7) . . . . ?
C00S C00N C01H C00X -8.2(5) . . . . ?
C00S C00N C01H C013 154.2(5) . . . . ?
C00S C00N C01S C00Y -144.2(5) . . . . ?
C00S C00N C01S C01J 29.7(8) . . . . ?
C00S C015 C01B C00T 2.9(7) . . . . ?
C00T C00I C00V C00O 68.1(6) . . . . ?
C00T C00I C00V C01P -101.7(5) . . . . ?
C00U O002 C02F C022 -171.5(4) . . . . ?
C00U C00D C00Z C00E 112.8(5) . . . . ?
C00U C00D C01L C00R -1.1(8) . . . . ?
C00U C00J C00P C00H -66.0(6) . . . . ?
C00U C00J C018 C00R 0.6(8) . . . . ?
C00V C00I C00T C010 -97.9(5) . . . . ?
C00V C00I C00T C01B 64.2(6) . . . . ?
C00W C00B C00C C019 0.3(5) . . . . ?
C00W C00B C00C C01V -158.5(5) . . . . ?
C00W C00B C00Q C00K -173.5(4) . . . . ?
C00W C00B C00Q C01W 12.5(6) . . . . ?
C00W C00F C01C C012 -146.9(5) . . . . ?
C00W C00F C01C C01W 14.2(7) . . . . ?
C00X C00G C00S C00N 9.3(5) . . . . ?
C00X C00G C00S C015 171.3(4) . . . . ?
C00X C00G C010 O005 14.7(7) . . . . ?
C00X C00G C010 C00T -154.8(5) . . . . ?
C00Y C00H C00P C00J -61.4(6) . . . . ?
C00Y C00H C013 O007 -176.8(4) . . . . ?
C00Y C00H C013 C01H 14.0(7) . . . . ?
C00Z C00D C00U O002 4.2(7) . . . . ?
C00Z C00D C00U C00J -175.7(5) . . . . ?
C00Z C00D C01L C00R -180.0(5) . . . . ?
C00Z C00E C00O O001 -0.4(7) . . . . ?
C00Z C00E C00O C00V 176.3(5) . . . . ?
C00Z C00E C014 C01F -179.4(5) . . . . ?
C010 O005 C020 C01D 165.6(4) . . . . ?
C010 C00G C00S C00N -153.5(4) . . . . ?
C010 C00G C00S C015 8.5(7) . . . . ?
C010 C00G C00X C01H 148.0(5) . . . . ?
C010 C00T C01B C015 10.3(7) . . . . ?
C011 C016 C01M C02D 1.9(8) . . . . ?
C011 C01J C01S C00N -119.5(5) . . . . ?
C011 C01J C01S C00Y 54.2(7) . . . . ?
C012 C00M C017 C01N -172.7(5) . . . . ?
C012 C00M C01G O003 -11.0(7) . . . . ?
C012 C00M C01G C02C 169.4(5) . . . . ?
C012 C01C C01W C00Q 153.6(5) . . . . ?
C013 O007 C02A C02B 159.7(4) . . . . ?
C013 C00H C00P C00J 101.3(5) . . . . ?
C013 C00H C00Y C01S -8.4(7) . . . . ?
C014 C00E C00O O001 177.6(5) . . . . ?
C014 C00E C00O C00V -5.8(8) . . . . ?
C014 C00E C00Z C00D 66.2(6) . . . . ?
C014 C01F C01P C00V -1.7(9) . . . . ?
C016 C011 C01J O00A -154.5(5) . . . . ?
C016 C011 C01J C01S 25.1(7) . . . . ?
C016 C011 C01Y C01A 0.5(7) . . . . ?
C016 C01M C02D C01A -1.4(8) . . . . ?
C017 C00M C012 C01C 107.6(5) . . . . ?
C017 C00M C01G O003 175.4(4) . . . . ?
C017 C00M C01G C02C -4.2(7) . . . . ?
C017 C01N C028 C02C -2.6(9) . . . . ?
C018 C00J C00P C00H 103.5(5) . . . . ?
C018 C00J C00U O002 174.9(4) . . . . ?
C018 C00J C00U C00D -5.2(8) . . . . ?
C018 C00R C01L C00D -3.2(9) . . . . ?
C019 C00C C01V C02L -12.7(7) . . . . ?
C01B C00T C010 O005 176.0(4) . . . . ?
C01B C00T C010 C00G -14.0(7) . . . . ?
C01C C00F C00W C00B -7.3(7) . . . . ?
C01C C00F C00W C01E 154.8(5) . . . . ?
C01E C019 C01X O008 19.0(8) . . . . ?
C01E C019 C01X C01R -151.5(5) . . . . ?
C01G O003 C01O C02E -161.8(4) . . . . ?
C01G C00M C012 C01C -65.8(6) . . . . ?
C01G C00M C017 C01N 0.9(8) . . . . ?
C01G C02C C02K C01U 108.0(6) . . . . ?
C01H C00N C00S C00G -0.7(5) . . . . ?
C01H C00N C00S C015 -160.6(5) . . . . ?
C01H C00N C01S C00Y 11.6(7) . . . . ?
C01H C00N C01S C01J -174.5(4) . . . . ?
C01J C011 C016 C01M 175.5(5) . . . . ?
C01J C011 C01Y C01A -176.5(4) . . . . ?
C01K C01D C020 O005 173.5(4) . . . . ?
C01L C00D C00U O002 -174.7(4) . . . . ?
C01L C00D C00U C00J 5.4(7) . . . . ?
C01L C00D C00Z C00E -68.4(6) . . . . ?
C01L C00R C018 C00J 3.5(9) . . . . ?
C01N C028 C02C C01G -0.5(8) . . . . ?
C01N C028 C02C C02K -177.7(5) . . . . ?
C01O O003 C01G C00M -85.8(5) . . . . ?
C01O O003 C01G C02C 93.8(6) . . . . ?
C01S C00N C00S C00G 157.2(5) . . . . ?
C01S C00N C00S C015 -2.7(9) . . . . ?
C01S C00N C01H C00X -168.4(4) . . . . ?
C01S C00N C01H C013 -6.0(7) . . . . ?
C01U C01Z C024 C027 -168.3(6) . . . . ?
C01U C01Z C024 C02P 4.1(9) . . . . ?
C01U C026 C02R C02P 0.7(10) . . . . ?
C01V C00C C019 C01E 169.4(4) . . . . ?
C01V C00C C019 C01X 6.4(7) . . . . ?
C01X O008 C02X C02Y 161.0(13) . . . . ?
C01X O008 C3 C4 -172.9(13) . . . . ?
C01X C019 C01E C00W 149.2(5) . . . . ?
C01X C01R C027 C024 -101.5(6) . . . . ?
C01X C01R C02L C01V 10.5(9) . . . . ?
C01Y C011 C016 C01M -1.4(8) . . . . ?
C01Y C011 C01J O00A 22.4(7) . . . . ?
C01Y C011 C01J C01S -158.0(5) . . . . ?
C01Y C01A C02D C01M 0.5(8) . . . . ?
C01Z O009 C02M C029 -166.8(5) . . . . ?
C01Z C01U C026 C02R 0.9(9) . . . . ?
C01Z C01U C02K C02C -112.3(6) . . . . ?
C01Z C024 C027 C01R 68.8(7) . . . . ?
C01Z C024 C02P C02R -2.3(9) . . . . ?
C020 O005 C010 C00G 58.3(6) . . . . ?
C020 O005 C010 C00T -132.0(5) . . . . ?
C020 C01D C01K C01Q -177.5(4) . . . . ?
C023 O001 C00O C00E -110.6(5) . . . . ?
C023 O001 C00O C00V 72.7(6) . . . . ?
C024 C02P C02R C026 0.0(11) . . . . ?
C025 C00L C021 C023 -66.7(7) . . . . ?
C026 C01U C01Z O009 179.7(5) . . . . ?
C026 C01U C01Z C024 -3.4(8) . . . . ?
C026 C01U C02K C02C 70.2(7) . . . . ?
C027 C01R C01X O008 -25.7(8) . . . . ?
C027 C01R C01X C019 144.8(5) . . . . ?
C027 C01R C02L C01V -151.5(6) . . . . ?
C027 C024 C02P C02R 170.2(6) . . . . ?
C028 C02C C02K C01U -74.9(7) . . . . ?
C02A O007 C013 C00H 124.4(5) . . . . ?
C02A O007 C013 C01H -66.5(6) . . . . ?
C02D C01A C01Y C011 -0.1(7) . . . . ?
C02F O002 C00U C00D 102.1(5) . . . . ?
C02F O002 C00U C00J -78.0(6) . . . . ?
C02F C022 C02Q C02O 178.0(6) . . . . ?
C02G C01I C02B C02A -177.2(5) . . . . ?
C02H C029 C02M O009 -165.5(5) . . . . ?
C02J C01T C02E C01O 176.7(5) . . . . ?
C02K C01U C01Z O009 2.1(8) . . . . ?
C02K C01U C01Z C024 178.9(5) . . . . ?
C02K C01U C026 C02R 178.6(6) . . . . ?
C02L C01R C01X O008 172.7(5) . . . . ?
C02L C01R C01X C019 -16.8(8) . . . . ?
C02L C01R C027 C024 59.9(7) . . . . ?
C02M O009 C01Z C01U -87.2(6) . . . . ?
C02M O009 C01Z C024 95.8(6) . . . . ?
C02M C029 C02H C02I -178.9(5) . . . . ?
C02N C00K C00Q C00B -130.3(6) . . . . ?
C02N C00K C00Q C01W 43.4(7) . . . . ?
C02N C02T C032 C030 3.1(18) . . . . ?
C02N C02V C02Z C030 2.6(19) . . . . ?
C02P C024 C027 C01R -103.4(6) . . . . ?
C02Q C022 C02F O002 -171.3(5) . . . . ?
C02S O006 C00F C00W -118.0(5) . . . . ?
C02S O006 C00F C01C 70.8(6) . . . . ?
C02S C02U C02W C031 178.5(7) . . . . ?
C02T C02N C02V C02Z -0.7(15) . . . . ?
C02V C02N C02T C032 -2.3(15) . . . . ?
C02V C02Z C030 C032 -2(2) . . . . ?
C02X O008 C01X C019 74.6(9) . . . . ?
C02X O008 C01X C01R -114.9(9) . . . . ?
C02X C02Y C1 C2A 178.0(13) . . . . ?
C02Z C030 C032 C02T -1(2) . . . . ?
C3 O008 C01X C019 104.3(17) . . . . ?
C3 O008 C01X C01R -85.2(18) . . . . ?
C3 C4 C1A C2A 179(2) . . . . ?

_shelx_res_file                  
;
    exp_3578.res created by SHELXL-2014/7

TITL exp_3578_a.res in P1
REM Old TITL exp_3578 in P1
REM SHELXT solution in P1
REM R1 0.160, Rweak 0.040, Alpha 0.000, Orientation as input
REM Flack x = 0.345 ( 0.381 ) from Parsons' quotients
REM Formula found by SHELXT: C100 O10
CELL 1.54184 10.6821 12.0842 17.057 93.142 105.229 97.685
ZERR 2 0.0002 0.0001 0.0002 0.001 0.001 0.001
LATT -1
SFAC C H O
UNIT 102 116 10
DELU C3 C02X C02Y C1A C1 C2A
ISOR 0.01 0.02 C3 C02X C02Y C1 C1A C2A

L.S. 20 0 0
PLAN  13
SIZE 0.05 0.2 0.5
TEMP -172.95
CONF
BOND $H
list 4
MORE -1
fmap 2 53
acta
OMIT 10 6 -6
REM <olex2.extras>
REM <HklSrc "%.\\exp_3578.hkl">
REM </olex2.extras>

WGHT    0.081500    1.652500
FVAR       0.63297   0.59707
O001  3    0.955612    0.227004    0.800417    11.00000    0.03509    0.02887 =
         0.03358    0.00055    0.00671    0.00608
O002  3    0.665121    0.240084    0.883347    11.00000    0.04097    0.02721 =
         0.03540    0.00280    0.01008    0.00736
O003  3    1.164587    0.695241    1.379460    11.00000    0.04864    0.02753 =
         0.02888   -0.00016    0.00693    0.00693
O004  3    0.943489    0.919407    1.019505    11.00000    0.05917    0.04809 =
         0.02995    0.00453    0.00511    0.01394
O005  3    0.866265    0.132350    0.633129    11.00000    0.04459    0.03359 =
         0.03344   -0.00457    0.00102    0.01183
O006  3    0.936287    0.541902    1.267306    11.00000    0.03491    0.04111 =
         0.04063    0.00643    0.00724    0.00133
O007  3    0.423785    0.152261    0.751755    11.00000    0.04187    0.03195 =
         0.03870   -0.00015    0.00667   -0.00166
O008  3    1.378169    0.531524    1.150130    11.00000    0.05333    0.05703 =
         0.04652    0.01627    0.01525    0.03259
O009  3    1.444524    0.684651    1.306320    11.00000    0.03676    0.03615 =
         0.04654    0.01272   -0.00112    0.00742
O00A  3    0.509164    0.599685    0.575471    11.00000    0.06066    0.04086 =
         0.03406    0.00451    0.00368    0.00633
C00B  1    1.031448    0.736848    1.127789    11.00000    0.03094    0.03594 =
         0.02536   -0.00434    0.00212    0.00268
C00C  1    1.147233    0.734443    1.096632    11.00000    0.03362    0.03871 =
         0.02738    0.00472    0.00451    0.01145
C00D  1    0.810028    0.409679    0.943227    11.00000    0.04190    0.03490 =
         0.02636    0.00120    0.00582    0.00844
C00E  1    1.009779    0.402082    0.884260    11.00000    0.03447    0.03540 =
         0.02913    0.00266    0.00319    0.00514
C00F  1    0.948536    0.638456    1.227617    11.00000    0.03469    0.03652 =
         0.02872   -0.00071    0.00466    0.00028
C00G  1    0.703434    0.258031    0.615464    11.00000    0.04269    0.03176 =
         0.02793   -0.00384    0.00557    0.00153
C00H  1    0.440999    0.353266    0.770927    11.00000    0.03045    0.03791 =
         0.03922    0.00159    0.00701    0.00619
C00I  1    1.070156    0.322246    0.677107    11.00000    0.03668    0.04651 =
         0.03264    0.00934    0.00878    0.01092
AFIX  23
H00A  2    1.133492    0.360405    0.650369    11.00000   -1.20000
H00B  2    1.084369    0.243269    0.681491    11.00000   -1.20000
AFIX   0
C00J  1    0.571768    0.404422    0.910176    11.00000    0.04455    0.03977 =
         0.03133   -0.00114    0.01135    0.00942

C00K  1    0.972573    0.929309    1.094176    11.00000    0.03015    0.04067 =
         0.03229    0.00366    0.00527    0.00985
C00L  1    1.203255    0.050150    0.913430    11.00000    0.04646    0.04570 =
         0.05009    0.00782    0.00745    0.01312
AFIX  23
H00C  2    1.272204    0.082086    0.888438    11.00000   -1.20000
H00D  2    1.244428    0.050617    0.972683    11.00000   -1.20000
AFIX   0

C00M  1    1.033241    0.840415    1.384437    11.00000    0.04876    0.03864 =
         0.02998    0.00026    0.01312    0.00662
C00N  1    0.561407    0.374127    0.643154    11.00000    0.03099    0.03442 =
         0.02690    0.00154   -0.00120    0.00504
C00O  1    1.019498    0.336949    0.816288    11.00000    0.03031    0.03296 =
         0.02965    0.00108    0.00139    0.00799
C00P  1    0.435252    0.351362    0.858254    11.00000    0.03881    0.04079 =
         0.03827    0.00248    0.01198    0.00960
AFIX  23
H00E  2    0.413811    0.273406    0.871181    11.00000   -1.20000
H00F  2    0.367844    0.394994    0.868105    11.00000   -1.20000
AFIX   0

C00Q  1    0.969775    0.829503    1.141458    11.00000    0.02934    0.04375 =
         0.02761   -0.00548    0.00096    0.00185
C00R  1    0.717859    0.570668    0.981845    11.00000    0.05152    0.03951 =
         0.03895   -0.01303    0.00276    0.00850
AFIX  43
H00R  2    0.730450    0.643962    1.008607    11.00000   -1.20000
AFIX   0
C00S  1    0.673928    0.367635    0.610841    11.00000    0.03849    0.03442 =
         0.02925    0.00019    0.00514    0.00231
C00T  1    0.930720    0.328130    0.629216    11.00000    0.03574    0.03940 =
         0.02750    0.00528    0.00896    0.01219
C00U  1    0.682972    0.352797    0.912712    11.00000    0.04372    0.03129 =
         0.02639   -0.00022    0.01065    0.00822
C00V  1    1.086593    0.381705    0.761238    11.00000    0.03147    0.03775 =
         0.03204    0.00577    0.00483    0.00968

C00W  1    1.014653    0.641030    1.167953    11.00000    0.03336    0.03355 =
         0.02725   -0.00742    0.00255   -0.00013
C00X  1    0.595900    0.182322    0.638680    11.00000    0.03706    0.03009 =
         0.03536   -0.00119    0.00519    0.00284
AFIX  23
H00G  2    0.539555    0.131831    0.591287    11.00000   -1.20000
H00H  2    0.632718    0.137030    0.683327    11.00000   -1.20000
AFIX   0
C00Y  1    0.468196    0.457514    0.740075    11.00000    0.03207    0.03033 =
         0.04260    0.00049    0.00435    0.00872
AFIX  43
H00Y  2    0.447709    0.522392    0.765065    11.00000   -1.20000
AFIX   0
C00Z  1    0.930034    0.354299    0.940116    11.00000    0.03676    0.03541 =
         0.02613    0.00399    0.00336    0.00859
AFIX  23
H00I  2    0.989033    0.360234    0.996162    11.00000   -1.20000
H00J  2    0.899732    0.273524    0.922495    11.00000   -1.20000
AFIX   0
C010  1    0.830971    0.237714    0.621504    11.00000    0.04462    0.03523 =
         0.02346   -0.00132    0.00748    0.00832
C011  1    0.634686    0.676429    0.706711    11.00000    0.03409    0.03202 =
         0.03702    0.00088    0.00971    0.00686

C012  1    0.908256    0.760021    1.342587    11.00000    0.04145    0.04973 =
         0.03916    0.00003    0.01980    0.00550
AFIX  23
H01A  2    0.829895    0.793994    1.345125    11.00000   -1.20000
H01B  2    0.906027    0.689218    1.369120    11.00000   -1.20000
AFIX   0

C013  1    0.455326    0.256808    0.726548    11.00000    0.03508    0.03441 =
         0.03596    0.00388    0.00452    0.00211
C014  1    1.079021    0.510858    0.900694    11.00000    0.04351    0.04252 =
         0.04090   -0.00615    0.00620    0.00393
AFIX  43
H014  2    1.076897    0.555489    0.947806    11.00000   -1.20000
AFIX   0
C015  1    0.768045    0.454696    0.601256    11.00000    0.04339    0.03052 =
         0.03362    0.00624    0.01204    0.00522
AFIX  43
H015  2    0.745303    0.525907    0.587524    11.00000   -1.20000
AFIX   0
C016  1    0.725600    0.653898    0.777623    11.00000    0.04304    0.03794 =
         0.03908    0.00171    0.00462    0.00390
AFIX  43
H016  2    0.730597    0.578680    0.790095    11.00000   -1.20000
AFIX   0

C017  1    1.029163    0.952354    1.406097    11.00000    0.05889    0.03929 =
         0.03140    0.00646    0.01177    0.01795
AFIX  43
H017  2    0.946604    0.976816    1.400414    11.00000   -1.20000
AFIX   0

C018  1    0.592258    0.514538    0.945984    11.00000    0.05119    0.04307 =
         0.03620   -0.00271    0.00878    0.02284
AFIX  43
H018  2    0.518936    0.551331    0.945691    11.00000   -1.20000
AFIX   0

C019  1    1.197736    0.635316    1.118803    11.00000    0.04046    0.04210 =
         0.02657    0.00085    0.00802    0.01161
C01A  1    0.708390    0.873719    0.743149    11.00000    0.05299    0.03136 =
         0.04241    0.00210    0.01765    0.00531
AFIX  43
H01I  2    0.702804    0.949266    0.731778    11.00000   -1.20000
AFIX   0
C01B  1    0.894985    0.433125    0.612509    11.00000    0.03893    0.04215 =
         0.03449    0.00662    0.01239    0.00420
AFIX  43
H01J  2    0.960761    0.492219    0.608722    11.00000   -1.20000
AFIX   0

C01C  1    0.911397    0.738043    1.254003    11.00000    0.02867    0.04456 =
         0.03422   -0.00552    0.00795    0.00204
C01D  1    0.868455   -0.054913    0.583240    11.00000    0.04209    0.03527 =
         0.03158   -0.00044    0.00891    0.01396
AFIX  23
H01K  2    0.886120   -0.071860    0.640911    11.00000   -1.20000
H01L  2    0.954033   -0.034006    0.571465    11.00000   -1.20000
AFIX   0

C01E  1    1.105819    0.561206    1.154740    11.00000    0.03715    0.03503 =
         0.03069    0.00308    0.00472    0.00993
AFIX  23
H01C  2    1.058134    0.495517    1.116221    11.00000   -1.20000
H01D  2    1.153184    0.535142    1.206767    11.00000   -1.20000
AFIX   0

C01F  1    1.150675    0.555211    0.849986    11.00000    0.04651    0.03611 =
         0.04770    0.00148    0.00723   -0.00052
AFIX  43
H01M  2    1.198224    0.629121    0.862875    11.00000   -1.20000
AFIX   0

C01G  1    1.158267    0.807313    1.395033    11.00000    0.05063    0.02755 =
         0.02439    0.00210    0.00543    0.00804
C01H  1    0.521573    0.268293    0.666461    11.00000    0.03724    0.02948 =
         0.03306   -0.00033    0.00277    0.00492
C01I  1    0.237161   -0.131098    0.657145    11.00000    0.05877    0.03815 =
         0.04832    0.00307    0.00668   -0.00167
AFIX  23
H01O  2    0.248257   -0.129396    0.601375    11.00000   -1.20000
H01P  2    0.148865   -0.112692    0.655119    11.00000   -1.20000
AFIX   0
C01J  1    0.552245    0.583312    0.647445    11.00000    0.03733    0.03477 =
         0.03212   -0.00016    0.00737    0.00938
C01K  1    0.794324   -0.159350    0.528421    11.00000    0.04548    0.03846 =
         0.03745   -0.00339    0.01532    0.00281
AFIX  23
H01Q  2    0.780266   -0.143813    0.470613    11.00000   -1.20000
H01R  2    0.707171   -0.178724    0.538419    11.00000   -1.20000
AFIX   0
C01L  1    0.825035    0.519574    0.978554    11.00000    0.04746    0.03564 =
         0.03204   -0.00545    0.00180    0.00722
AFIX  43
H01S  2    0.910930    0.560116    1.000832    11.00000   -1.20000
AFIX   0
C01M  1    0.808333    0.742024    0.829563    11.00000    0.04645    0.04705 =
         0.03952   -0.00007    0.00476    0.00143
AFIX  43
H01T  2    0.871813    0.727175    0.876797    11.00000   -1.20000
AFIX   0

C01N  1    1.143130    1.028576    1.435735    11.00000    0.07074    0.03083 =
         0.04083    0.00297    0.00666    0.01546
AFIX  43
H01N  2    1.138691    1.104008    1.452199    11.00000   -1.20000
AFIX   0
C01O  1    1.163385    0.633912    1.449932    11.00000    0.06922    0.03306 =
         0.03526    0.00001    0.02072    0.00541
AFIX  23
H01E  2    1.072789    0.619294    1.455412    11.00000   -1.20000
H01F  2    1.219490    0.679460    1.499880    11.00000   -1.20000
AFIX   0

C01P  1    1.153181    0.491169    0.779581    11.00000    0.03300    0.03983 =
         0.04364    0.00946    0.00864    0.00869
AFIX  43
H01U  2    1.200631    0.522624    0.744101    11.00000   -1.20000
AFIX   0
C01Q  1    0.868964   -0.258197    0.543868    11.00000    0.06104    0.03374 =
         0.04750    0.00036    0.01416    0.01172
AFIX 137
H01X  2    0.815425   -0.325578    0.511077    11.00000   -1.50000
H01Y  2    0.888199   -0.270522    0.601860    11.00000   -1.50000
H     2    0.951389   -0.242215    0.528626    11.00000   -1.50000
AFIX   0

C01R  1    1.414151    0.725382    1.124204    11.00000    0.03720    0.05980 =
         0.05006    0.01896    0.02077    0.01872
C01S  1    0.522873    0.469919    0.675646    11.00000    0.03451    0.02779 =
         0.03098    0.00181   -0.00178    0.00848
C01T  1    1.197634    0.452285    1.509051    11.00000    0.06621    0.03544 =
         0.04133    0.00164    0.01814    0.00212
AFIX  23
H01G  2    1.250952    0.491615    1.562154    11.00000   -1.20000
H01H  2    1.104573    0.441044    1.510060    11.00000   -1.20000
AFIX   0
C01U  1    1.477484    0.876687    1.365858    11.00000    0.03624    0.04213 =
         0.05241    0.00886   -0.00513    0.00409
C01V  1    1.226968    0.822749    1.074895    11.00000    0.04332    0.05225 =
         0.03471    0.01517    0.01436    0.01912
AFIX  43
H01V  2    1.190804    0.883718    1.049528    11.00000   -1.20000
AFIX   0
C01W  1    0.915747    0.829046    1.207207    11.00000    0.02870    0.03709 =
         0.03511   -0.00052    0.00337    0.00987
AFIX  43
H01W  2    0.880365    0.893173    1.220871    11.00000   -1.20000
AFIX   0
C01X  1    1.328223    0.628752    1.127083    11.00000    0.04427    0.05100 =
         0.03351    0.01194    0.01486    0.02277

C01Y  1    0.626158    0.786871    0.689910    11.00000    0.04263    0.03469 =
         0.04095    0.00499    0.01521    0.01184
AFIX  43
H01Z  2    0.564402    0.802834    0.642261    11.00000   -1.20000
AFIX   0

C01Z  1    1.495418    0.796906    1.307996    11.00000    0.03205    0.03767 =
         0.05556    0.01127   -0.00174    0.00208
C020  1    0.793449    0.043353    0.571665    11.00000    0.04502    0.04061 =
         0.03135   -0.00475    0.00133    0.00970
AFIX  23
H3AA  2    0.785387    0.068212    0.516446    11.00000   -1.20000
HA    2    0.704173    0.021735    0.578010    11.00000   -1.20000
AFIX   0
C021  1    1.096815    0.126549    0.901155    11.00000    0.04993    0.03678 =
         0.03701    0.00136    0.00412    0.01251
AFIX  23
H4AA  2    1.024368    0.092608    0.922546    11.00000   -1.20000
HB    2    1.134549    0.200135    0.932674    11.00000   -1.20000
AFIX   0
C022  1    0.633345    0.046405    0.912901    11.00000    0.04449    0.03600 =
         0.05088    0.00871    0.01316    0.00865
AFIX  23
H5AA  2    0.724570    0.035556    0.915608    11.00000   -1.20000
HC    2    0.580337    0.029528    0.855382    11.00000   -1.20000
AFIX   0
C023  1    1.043233    0.143879    0.813315    11.00000    0.04833    0.03199 =
         0.03677    0.00476    0.01223    0.01401
AFIX  23
H6AA  2    1.117319    0.167472    0.790145    11.00000   -1.20000
HD    2    0.995319    0.071587    0.783376    11.00000   -1.20000
AFIX   0

C024  1    1.558352    0.826769    1.248166    11.00000    0.03075    0.05527 =
         0.06600    0.02161    0.00719    0.00882
C025  1    1.154536   -0.070042    0.877795    11.00000    0.05188    0.04786 =
         0.05734    0.01265    0.01737    0.01741
AFIX 137
H7AA  2    1.116991   -0.072017    0.818683    11.00000   -1.50000
HE    2    1.087085   -0.103133    0.902632    11.00000   -1.50000
HF    2    1.227944   -0.112902    0.888966    11.00000   -1.50000
AFIX   0

C026  1    1.531820    0.987961    1.364380    11.00000    0.04804    0.03895 =
         0.07142    0.00770   -0.00214   -0.00090
AFIX  43
H026  2    1.522511    1.043521    1.403186    11.00000   -1.20000
AFIX   0
C027  1    1.554785    0.743984    1.176379    11.00000    0.03681    0.07096 =
         0.07229    0.03195    0.02181    0.02129
AFIX  23
H02A  2    1.614909    0.775536    1.145069    11.00000   -1.20000
H02B  2    1.580967    0.672566    1.195810    11.00000   -1.20000
AFIX   0
C028  1    1.263226    0.994845    1.441337    11.00000    0.06491    0.03188 =
         0.03458   -0.00144   -0.00222    0.00054
AFIX  43
H028  2    1.340738    1.048560    1.459593    11.00000   -1.20000
AFIX   0
C029  1    1.484381    0.498939    1.340829    11.00000    0.04918    0.04238 =
         0.03678    0.00936    0.00863    0.01344
AFIX  23
H02C  2    1.388216    0.484312    1.332796    11.00000   -1.20000
H02D  2    1.502293    0.473877    1.289153    11.00000   -1.20000
AFIX   0

C02A  1    0.328798    0.074640    0.690797    11.00000    0.03796    0.03325 =
         0.04667    0.00125    0.00261    0.00139
AFIX  23
H8AA  2    0.345352    0.082593    0.636783    11.00000   -1.20000
HG    2    0.239234    0.090965    0.687383    11.00000   -1.20000
AFIX   0
C02B  1    0.339394   -0.042456    0.713440    11.00000    0.04343    0.03533 =
         0.04480    0.00048    0.01334    0.00035
AFIX  23
H9AA  2    0.331176   -0.046922    0.769698    11.00000   -1.20000
HH    2    0.427664   -0.058925    0.713289    11.00000   -1.20000
AFIX   0

C02C  1    1.273716    0.883402    1.420785    11.00000    0.04919    0.03472 =
         0.02841    0.00168   -0.00165    0.00347
C02D  1    0.797822    0.851074    0.812199    11.00000    0.04952    0.04203 =
         0.04688   -0.00673    0.01658   -0.00711
AFIX  43
H0BA  2    0.853043    0.911245    0.848390    11.00000   -1.20000
AFIX   0

C02E  1    1.212989    0.524827    1.441166    11.00000    0.05517    0.03432 =
         0.03576   -0.00100    0.01886    0.00263
AFIX  23
H02E  2    1.306847    0.539972    1.442223    11.00000   -1.20000
H02F  2    1.163853    0.483778    1.387796    11.00000   -1.20000
AFIX   0

C02F  1    0.632042    0.166471    0.940623    11.00000    0.05283    0.03845 =
         0.04767    0.01235    0.02163    0.01241
AFIX  23
H1BA  2    0.543729    0.174995    0.946064    11.00000   -1.20000
HI    2    0.695916    0.187168    0.994811    11.00000   -1.20000
AFIX   0
C02G  1    0.244576   -0.248427    0.682959    11.00000    0.07187    0.03487 =
         0.05990    0.00136    0.01361   -0.00085
AFIX 137
H2BA  2    0.173523   -0.301238    0.645657    11.00000   -1.50000
HJ    2    0.235612   -0.250543    0.738603    11.00000   -1.50000
HK    2    0.329393   -0.269474    0.681332    11.00000   -1.50000
AFIX   0

C02H  1    1.549771    0.432347    1.407313    11.00000    0.05006    0.04664 =
         0.03883    0.00731    0.00594    0.01683
AFIX  23
H02G  2    1.530459    0.457071    1.458611    11.00000   -1.20000
H02H  2    1.646001    0.448924    1.416065    11.00000   -1.20000
AFIX   0
C02I  1    1.506670    0.305909    1.389336    11.00000    0.07167    0.04940 =
         0.04561    0.00630    0.00936    0.01785
AFIX 137
H02I  2    1.525304    0.280502    1.338605    11.00000   -1.50000
H02J  2    1.412238    0.288152    1.383482    11.00000   -1.50000
H02K  2    1.554777    0.267841    1.434374    11.00000   -1.50000
AFIX   0
C02J  1    1.240139    0.339086    1.498021    11.00000    0.07180    0.03989 =
         0.04695    0.00810    0.01570    0.01356
AFIX 137
H02L  2    1.184042    0.297996    1.447072    11.00000   -1.50000
H02M  2    1.232190    0.296163    1.544045    11.00000   -1.50000
H02N  2    1.331680    0.349881    1.495812    11.00000   -1.50000
AFIX   0
C02K  1    1.406861    0.843322    1.429676    11.00000    0.04743    0.03617 =
         0.03758    0.00715   -0.00787    0.00407
AFIX  23
H02O  2    1.465232    0.872944    1.484165    11.00000   -1.20000
H02P  2    1.393113    0.760479    1.428090    11.00000   -1.20000
AFIX   0
C02L  1    1.359438    0.818150    1.091542    11.00000    0.04576    0.06012 =
         0.05297    0.02614    0.02082    0.01557
AFIX  43
H02Q  2    1.415721    0.879617    1.080619    11.00000   -1.20000
AFIX   0
C02M  1    1.532009    0.623669    1.360445    11.00000    0.03711    0.04267 =
         0.04724    0.00902    0.00237    0.00968
AFIX  23
H02R  2    1.535123    0.646003    1.417723    11.00000   -1.20000
H02S  2    1.621774    0.641662    1.354074    11.00000   -1.20000
AFIX   0
C02N  1    1.011516    1.043239    1.140423    11.00000    0.09311    0.03791 =
         0.03216    0.00624    0.00908   -0.00178

C02O  1    0.573339   -0.156658    0.938079    11.00000    0.08962    0.04128 =
         0.10378    0.02374    0.04943    0.01322
AFIX 137
H3BA  2    0.522063   -0.172867    0.880861    11.00000   -1.50000
HL    2    0.531748   -0.203561    0.972136    11.00000   -1.50000
HM    2    0.662636   -0.172821    0.943839    11.00000   -1.50000
AFIX   0

C02P  1    1.612266    0.940645    1.250540    11.00000    0.03753    0.06173 =
         0.09560    0.03677    0.01690    0.00907
AFIX  43
H02T  2    1.658463    0.963390    1.212098    11.00000   -1.20000
AFIX   0

C02Q  1    0.578870   -0.033758    0.965057    11.00000    0.05868    0.04580 =
         0.07908    0.01734    0.03232    0.01154
AFIX  23
H4BA  2    0.489145   -0.020024    0.963972    11.00000   -1.20000
HN    2    0.633858   -0.017635    1.022175    11.00000   -1.20000
AFIX   0

C02R  1    1.598221    1.019273    1.308497    11.00000    0.04453    0.04931 =
         0.09803    0.02052    0.00367   -0.00122
AFIX  43
H02U  2    1.634926    1.095597    1.309545    11.00000   -1.20000
AFIX   0
C02S  1    0.802050    0.489731    1.255379    11.00000    0.04458    0.04657 =
         0.08304    0.00702    0.00867   -0.00463
AFIX  23
H02V  2    0.754827    0.483122    1.196624    11.00000   -1.20000
H02W  2    0.757381    0.537002    1.285144    11.00000   -1.20000
AFIX   0
C02T  1    0.957517    1.131902    1.102787    11.00000    0.16926    0.04429 =
         0.04749    0.00744    0.03372    0.01621
AFIX  43
H02X  2    0.899878    1.119047    1.049175    11.00000   -1.20000
AFIX   0
C02U  1    0.798279    0.375299    1.285850    11.00000    0.04974    0.04686 =
         0.06627    0.00414    0.00556   -0.00478
AFIX  23
H02Y  2    0.827263    0.325185    1.248494    11.00000   -1.20000
HO    2    0.706015    0.345439    1.282794    11.00000   -1.20000
AFIX   0
C02V  1    1.099008    1.059745    1.217046    11.00000    0.13320    0.06695 =
         0.04119    0.01342   -0.00437   -0.04413
AFIX  43
H02Z  2    1.134428    0.998395    1.242283    11.00000   -1.20000
AFIX   0
C02W  1    0.881620    0.369740    1.372321    11.00000    0.05568    0.07652 =
         0.07374    0.00374    0.01884   -0.00246
AFIX  23
H02   2    0.854334    0.421012    1.409792    11.00000   -1.20000
HP    2    0.974440    0.397258    1.375254    11.00000   -1.20000
AFIX   0
PART 1
C02X  1    1.341411    0.442570    1.087736    21.00000    0.05050    0.04955 =
         0.08204   -0.00300    0.01520    0.01449
AFIX  23
H0AA  2    1.342960    0.474780    1.035807    21.00000   -1.20000
HQ    2    1.249231    0.410090    1.082788    21.00000   -1.20000
AFIX   0
C02Y  1    1.421614    0.347049    1.095683    21.00000    0.10934    0.07830 =
         0.07754   -0.00575    0.03600    0.03172
AFIX  23
H1AA  2    1.427660    0.316723    1.041918    21.00000   -1.20000
HR    2    1.511091    0.370467    1.132439    21.00000   -1.20000
AFIX   0
PART 0
C02Z  1    1.134998    1.168283    1.257216    11.00000    0.29047    0.08241 =
         0.04016    0.00310    0.00413   -0.10095
AFIX  43
H2AA  2    1.197948    1.181521    1.309035    11.00000   -1.20000
AFIX   0
C030  1    1.078185    1.256647    1.220920    11.00000    0.41326    0.05028 =
         0.05268   -0.00081    0.05712   -0.05345
AFIX  43
H030  2    1.100994    1.329679    1.249000    11.00000   -1.20000
AFIX   0
C031  1    0.872738    0.252596    1.402166    11.00000    0.08226    0.08372 =
         0.07696    0.01713    0.00835   -0.00796
AFIX 137
H03A  2    0.895872    0.200253    1.364247    11.00000   -1.50000
H03B  2    0.782951    0.227462    1.404801    11.00000   -1.50000
H03C  2    0.933701    0.255034    1.456567    11.00000   -1.50000
AFIX   0
C032  1    0.987520    1.239206    1.143271    11.00000    0.31523    0.04405 =
         0.06161    0.01249    0.06674    0.01024
AFIX  43
H032  2    0.947687    1.299298    1.119026    11.00000   -1.20000
AFIX   0
PART 1
C1    1    1.347911    0.271600    1.128821    21.00000    0.07347    0.07660 =
         0.09039   -0.01159    0.01140    0.00849
AFIX  23
H1A   2    1.257509    0.249636    1.092992    21.00000   -1.20000
H1B   2    1.344644    0.300338    1.183614    21.00000   -1.20000
AFIX   0
PART 0
PART 2
C3    1    1.399050    0.466896    1.084238   -21.00000    0.09953    0.06971 =
         0.08570    0.01381    0.01876    0.04529
AFIX  23
H3A   2    1.472188    0.503882    1.064742   -21.00000   -1.20000
H3B   2    1.318725    0.448305    1.038114   -21.00000   -1.20000
AFIX   0
C4    1    1.435290    0.361740    1.130483   -21.00000    0.06782    0.02687 =
         0.02415   -0.01116   -0.02631    0.02654
AFIX  23
H4A   2    1.531493    0.372109    1.154876   -21.00000   -1.20000
H4B   2    1.392982    0.356945    1.175589   -21.00000   -1.20000
AFIX   0
C1A   1    1.392610    0.250045    1.074966   -21.00000    0.08733    0.04415 =
         0.04895   -0.01804    0.00089    0.04224
AFIX  23
H1AB  2    1.434204    0.251685    1.029483   -21.00000   -1.20000
H1AC  2    1.296031    0.234842    1.052143   -21.00000   -1.20000
AFIX   0
PART 0
C2A   1    1.441849    0.159291    1.133597    11.00000    0.19243    0.07859 =
         0.17449    0.02300   -0.05620    0.03941
PART 1
H2AB  2   11.429370   10.124270   11.079589    21.00000   -1.50000
H2AC  2   11.414619   10.105321   11.167121    21.00000   -1.50000
H2AD  2   11.533850   10.188311   11.156620    21.00000   -1.50000
PART 0
PART 2
H2AE  2   11.368530   10.109509   11.139729   -21.00000   -1.50000
H2AF  2   11.492340   10.196120   11.185941   -21.00000   -1.50000
H2AG  2   11.496920   10.117470   11.110861   -21.00000   -1.50000
HKLF 4

REM  exp_3578_a.res in P1
REM R1 =  0.0541 for   11191 Fo > 4sig(Fo)  and  0.0630 for all   12156 data
REM   1044 parameters refined using     45 restraints

END

WGHT      0.0818      1.6547

REM Highest difference peak  0.701,  deepest hole -0.555,  1-sigma level  0.057
Q1    1   1.0984  1.2418  1.1446  11.00000  0.05    0.70
Q2    1   1.1981  1.2401  1.2191  11.00000  0.05    0.66
Q3    1   1.2292  1.1305  1.2437  11.00000  0.05    0.43
Q4    1   1.0482  1.2580  1.2108  11.00000  0.05    0.41
Q5    1   0.9049  0.1902  1.3000  11.00000  0.05    0.40
Q6    1   0.9002  0.3088  1.2559  11.00000  0.05    0.39
Q7    1   1.5076  0.1776  1.1103  11.00000  0.05    0.38
Q8    1   1.0472  1.1358  1.1038  11.00000  0.05    0.37
Q9    1   1.1645  1.0354  1.2014  11.00000  0.05    0.35
Q10   1   1.4002  0.1640  1.1622  11.00000  0.05    0.34
Q11   1   0.8656  0.4480  1.2177  11.00000  0.05    0.32
Q12   1   1.0998  1.1825  1.2458  11.00000  0.05    0.31
Q13   1   1.6590  0.4401  1.3811  11.00000  0.05    0.28
;
_shelx_res_checksum              94857
_shelx_hkl_file                  
;
 -12  -2   2    3.60    0.88
 -12  -2   5    0.64    0.82
 -12  -2   6   10.67    1.13
 -12  -2   7   13.85    1.28
 -12  -2   8    9.28    1.09
 -12  -2   9    5.32    0.99
 -12  -1   2   -0.03    1.20
 -12  -1   3    5.99    1.17
 -12  -1   3    0.02    0.31
 -12  -1   4   18.18    1.53
 -12  -1   6   13.96    1.42
 -12  -1   7   28.88    1.87
 -12  -1   8    6.22    1.07
 -12   0   0    1.90    1.47
 -12   0   1    1.12    1.56
 -12   0   2    4.75    1.18
 -12   0   2    5.32    1.62
 -12   0   3    3.73    1.20
 -12   0   3    3.23    1.60
 -12   0   4    2.82    1.25
 -12   0   4    2.81    1.02
 -12   0   4    0.06    0.33
 -12   0   5    2.42    1.10
 -12   0   5    0.08    0.28
 -12   0   6    2.05    1.26
 -12   0   6    1.50    1.14
 -12   0   7    2.40    1.20
 -12   0   7    3.19    1.19
 -12   0   8   15.02    1.46
 -12   0   8   14.91    1.48
 -12   0   9    7.78    1.12
 -12   0  10   11.59    1.25
 -12   1   0    7.19    1.03
 -12   1   0    9.85    1.85
 -12   1   1    1.04    1.03
 -12   1   2   62.29    3.23
 -12   1   3    2.40    1.29
 -12   1   3    2.40    1.01
 -12   1   4   12.85    1.56
 -12   1   4   11.66    1.40
 -12   1   5   -0.05    1.29
 -12   1   5    0.38    1.21
 -12   1   6    2.14    1.29
 -12   1   7    0.53    1.23
 -12   1   7    1.29    1.27
 -12   1   8    0.48    1.14
 -12   1   8    0.83    1.26
 -12   1   9    6.68    1.20
 -12   1  10    1.66    1.08
 -12   1  11   15.52    1.32
 -12   2   1    3.96    1.09
 -12   2   2   10.83    1.42
 -12   2   3    8.25    1.45
 -12   2   3    8.86    1.21
 -12   2   4    0.82    1.37
 -12   2   4   -0.24    1.18
 -12   2   5    2.58    1.42
 -12   2   5    2.13    1.30
 -12   2   6    4.92    1.43
 -12   2   7    1.07    1.34
 -12   2   7   -0.07    1.39
 -12   2   8   14.18    1.55
 -12   2   8   12.76    1.59
 -12   2   9    1.29    1.16
 -12   2  10    4.41    0.95
 -12   2  10    0.56    1.12
 -12   2  11    0.12    0.99
 -12   3   1   13.92    1.34
 -12   3   2    1.90    1.19
 -12   3   3   50.90    2.74
 -12   3   3   44.98    2.56
 -12   3   4    4.69    1.39
 -12   3   4    3.30    1.27
 -12   3   5   17.60    1.71
 -12   3   5   15.08    1.66
 -12   3   6   13.16    1.65
 -12   3   6   12.81    1.64
 -12   3   7   18.08    1.76
 -12   3   8    8.79    1.42
 -12   3   8   10.99    1.55
 -12   3   9   -0.02    1.11
 -12   3  10    0.47    1.17
 -12   4   1    2.93    0.99
 -12   4   2   22.36    1.69
 -12   4   3   13.72    1.48
 -12   4   3   10.37    1.30
 -12   4   4   16.79    1.66
 -12   4   4   15.95    1.60
 -12   4   5    0.84    1.32
 -12   4   5    1.07    1.35
 -12   4   6    7.16    1.45
 -12   4   6   10.50    1.58
 -12   4   7   26.22    2.03
 -12   4   8   29.43    2.02
 -12   4   8   30.51    2.14
 -12   4   9   -0.70    1.17
 -12   4  10    5.68    1.25
 -12   5   2   25.15    1.69
 -12   5   3    3.34    1.17
 -12   5   4    5.74    1.31
 -12   5   4    4.81    1.27
 -12   5   5   34.78    2.18
 -12   5   5   31.54    2.17
 -12   5   6   41.39    2.51
 -12   5   6   43.88    2.57
 -12   5   7   23.32    1.90
 -12   5   8   48.57    2.68
 -12   5   8   49.98    2.76
 -12   6   4   15.28    1.44
 -12   6   5    2.56    1.23
 -12   6   6   16.86    1.59
 -12   6   7    4.05    1.30
 -11  -5   2   38.86    2.02
 -11  -5   4   11.54    1.05
 -11  -5   5   23.55    1.46
 -11  -5   6    5.63    0.86
 -11  -5   6    4.27    0.83
 -11  -5   7    2.84    0.83
 -11  -5   7    1.89    0.72
 -11  -5   8    0.20    0.79
 -11  -5   9    0.25    0.75
 -11  -4   0    2.98    0.85
 -11  -4   1   10.29    1.10
 -11  -4   1   12.39    1.13
 -11  -4   2    0.13    0.30
 -11  -4   2   16.37    1.16
 -11  -4   3   -0.14    0.25
 -11  -4   4   10.72    1.10
 -11  -4   4   10.93    1.20
 -11  -4   5    3.41    0.94
 -11  -4   5    4.01    0.80
 -11  -4   5    4.68    1.01
 -11  -4   6   14.24    1.29
 -11  -4   6   13.38    1.13
 -11  -4   6   12.93    1.25
 -11  -4   7    9.90    1.22
 -11  -4   7   11.40    1.06
 -11  -4   7   10.58    1.09
 -11  -4   8   15.83    1.21
 -11  -4   8   15.79    0.92
 -11  -4   9    1.60    0.95
 -11  -4   9    2.97    0.81
 -11  -4   9    2.35    0.70
 -11  -4  10    7.34    0.90
 -11  -4  11    0.67    0.79
 -11  -3  -1   12.03    1.10
 -11  -3  -1   10.50    1.31
 -11  -3   0    8.42    1.10
 -11  -3   0    6.25    1.29
 -11  -3   1   59.24    2.90
 -11  -3   1   52.14    2.90
 -11  -3   2    9.96    1.35
 -11  -3   3   39.39    1.46
 -11  -3   3   -0.37    0.38
 -11  -3   4    4.69    1.08
 -11  -3   4   -0.38    0.30
 -11  -3   5   13.32    1.40
 -11  -3   5   13.42    1.11
 -11  -3   6    5.99    0.93
 -11  -3   7    9.40    1.05
 -11  -3   8   21.00    1.46
 -11  -3   9    3.19    1.10
 -11  -3   9    2.30    0.75
 -11  -3   9    2.55    0.85
 -11  -3  10    7.98    0.95
 -11  -3  10   10.29    1.06
 -11  -3  11    0.48    0.91
 -11  -3  11    1.20    0.71
 -11  -3  11    1.20    0.81
 -11  -3  12   13.20    1.24
 -11  -3  12   20.38    1.24
 -11  -2  -3    6.64    1.23
 -11  -2  -2   24.65    1.62
 -11  -2  -2   21.40    1.43
 -11  -2  -1    5.41    1.05
 -11  -2  -1    4.25    1.46
 -11  -2   0    0.20    1.58
 -11  -2   1    4.05    1.63
 -11  -2   2   58.42    3.09
 -11  -2   2   51.51    3.14
 -11  -2   3   14.59    1.66
 -11  -2   3   11.97    1.77
 -11  -2   4   -0.44    0.46
 -11  -2   5    3.45    1.34
 -11  -2   5   -0.02    0.28
 -11  -2   6   13.92    1.16
 -11  -2   6   14.70    1.62
 -11  -2   6   13.75    1.54
 -11  -2   7    6.02    1.32
 -11  -2   7    7.46    0.99
 -11  -2   7    6.13    1.35
 -11  -2   8   28.05    1.73
 -11  -2   8   25.16    1.91
 -11  -2   8   28.80    2.02
 -11  -2   9   11.10    1.24
 -11  -2   9   10.57    1.04
 -11  -2   9   11.26    1.13
 -11  -2  10    3.48    0.90
 -11  -2  10    4.25    0.83
 -11  -2  11    8.22    1.00
 -11  -2  11    6.89    0.92
 -11  -2  12   56.27    2.88
 -11  -2  12   54.94    2.75
 -11  -2  12   58.34    2.82
 -11  -2  13   38.34    2.03
 -11  -1  -4    2.81    1.17
 -11  -1  -3    2.52    1.46
 -11  -1  -2   17.05    1.34
 -11  -1  -2   17.59    2.01
 -11  -1   0   35.66    2.26
 -11  -1   0   33.64    2.79
 -11  -1   1    5.59    1.43
 -11  -1   1    5.61    2.08
 -11  -1   2   20.06    1.86
 -11  -1   2   15.04    2.39
 -11  -1   3   10.45    1.63
 -11  -1   3   11.71    1.48
 -11  -1   4   12.45    1.70
 -11  -1   4    9.25    2.05
 -11  -1   4   10.68    1.58
 -11  -1   5    1.57    1.39
 -11  -1   5    0.18    0.40
 -11  -1   6   15.25    1.80
 -11  -1   6   13.87    1.69
 -11  -1   7    4.88    1.49
 -11  -1   7    8.36    1.55
 -11  -1   8    1.68    1.35
 -11  -1   8    3.28    0.89
 -11  -1   8    3.03    1.40
 -11  -1   9    1.63    1.23
 -11  -1   9    2.39    0.89
 -11  -1  10    7.47    0.88
 -11  -1  10    8.64    1.38
 -11  -1  11   48.46    2.44
 -11  -1  11   45.99    2.63
 -11  -1  12   43.37    2.26
 -11  -1  13   13.92    1.10
 -11   0  -4   34.32    2.24
 -11   0  -3   20.29    2.18
 -11   0  -2    5.62    2.20
 -11   0  -1   13.60    1.44
 -11   0   0   22.82    1.91
 -11   0   1   47.92    2.92
 -11   0   2   49.33    2.92
 -11   0   2   42.85    2.60
 -11   0   3   18.52    1.95
 -11   0   3   17.97    1.83
 -11   0   4   17.71    1.94
 -11   0   4   16.79    1.84
 -11   0   5   21.57    2.01
 -11   0   6    4.67    1.63
 -11   0   6    4.69    1.64
 -11   0   7   21.04    2.00
 -11   0   7   23.25    2.11
 -11   0   8    8.62    1.57
 -11   0   8    8.47    1.64
 -11   0   9    4.81    1.31
 -11   0  10    3.83    1.17
 -11   0  10    3.03    1.43
 -11   0  11   -0.02    0.31
 -11   0  11   28.48    1.62
 -11   0  12    1.00    1.10
 -11   1  -4    9.89    1.82
 -11   1  -2   61.96    3.11
 -11   1  -1    1.18    1.16
 -11   1   0   11.45    1.57
 -11   1   1    0.76    1.51
 -11   1   1   -0.32    1.11
 -11   1   2    1.79    1.63
 -11   1   2    4.11    1.33
 -11   1   3   32.10    2.41
 -11   1   3   28.36    2.21
 -11   1   4    8.39    1.78
 -11   1   4    6.24    1.71
 -11   1   5    9.45    1.84
 -11   1   5   11.78    1.90
 -11   1   6    5.86    1.80
 -11   1   7   24.40    2.20
 -11   1   7   26.97    2.26
 -11   1   8    6.49    1.55
 -11   1   8    8.46    1.74
 -11   1   9   12.41    1.60
 -11   1  10    1.17    1.27
 -11   1  10    1.96    1.41
 -11   1  11    0.25    0.34
 -11   1  11    9.92    1.46
 -11   1  12    0.37    0.73
 -11   1  12   -0.23    1.21
 -11   1  13    9.62    0.86
 -11   1  13   -0.03    0.32
 -11   2  -1   21.93    1.71
 -11   2   0    2.66    1.38
 -11   2   1   14.23    1.82
 -11   2   1   11.13    1.49
 -11   2   2   27.73    2.31
 -11   2   2   30.45    2.15
 -11   2   3   21.47    2.16
 -11   2   3   21.29    2.00
 -11   2   4   12.91    1.95
 -11   2   4   11.95    1.94
 -11   2   5   16.50    1.96
 -11   2   5   14.36    2.01
 -11   2   6   12.33    1.96
 -11   2   7   15.61    1.92
 -11   2   7   16.24    2.08
 -11   2   8   47.73    2.98
 -11   2   8   51.95    3.11
 -11   2   9    1.26    1.42
 -11   2  10   13.42    1.61
 -11   2  10   12.70    1.77
 -11   2  11   -0.08    0.38
 -11   2  11    2.02    1.44
 -11   2  12   19.60    1.67
 -11   2  13    1.60    0.66
 -11   2  13    0.12    0.31
 -11   3  -1   12.79    1.39
 -11   3   0   39.99    2.51
 -11   3   1   69.61    3.63
 -11   3   1   65.88    3.47
 -11   3   2   28.61    2.27
 -11   3   2   26.41    2.10
 -11   3   3    8.40    1.80
 -11   3   3    8.50    1.79
 -11   3   4    9.38    1.92
 -11   3   8    7.32    1.86
 -11   3  10    6.30    1.73
 -11   3  11    9.71    1.11
 -11   3  11    8.74    1.62
 -11   3  12   -0.09    0.30
 -11   3  12    6.24    1.31
 -11   4  -1    2.94    1.08
 -11   4   0    0.40    1.24
 -11   4   1   34.88    2.32
 -11   4   2   79.93    4.09
 -11   4  11   21.85    1.93
 -11   4  12   10.21    1.42
 -11   5   0    4.17    1.17
 -11   5   1   15.45    1.54
 -11   6   0    2.33    1.02
 -10  -7   3   -0.28    0.65
 -10  -7   4   37.44    1.94
 -10  -7   6   13.45    1.10
 -10  -7   7    1.00    0.71
 -10  -7   8   17.99    1.17
 -10  -7   8   15.00    1.17
 -10  -6   0    6.14    0.93
 -10  -6   1    3.18    0.92
 -10  -6   3   28.80    1.67
 -10  -6   3   24.65    1.57
 -10  -6   4   13.19    1.22
 -10  -6   4   13.70    1.18
 -10  -6   5   12.03    1.13
 -10  -6   5   11.89    1.04
 -10  -6   5   11.01    1.17
 -10  -6   6   80.34    3.80
 -10  -6   6   78.54    3.81
 -10  -6   6   85.56    3.90
 -10  -6   6   84.83    3.92
 -10  -6   7   -0.04    0.27
 -10  -6   7   -0.29    0.78
 -10  -6   7    1.28    0.83
 -10  -6   7    0.79    0.94
 -10  -6   8   24.45    1.52
 -10  -6   8   28.49    1.66
 -10  -6   8   27.13    1.60
 -10  -6   8   23.76    1.68
 -10  -6   9    2.81    0.78
 -10  -6   9    3.63    0.80
 -10  -6   9    3.40    0.87
 -10  -6   9    2.68    0.91
 -10  -6  10    0.63    0.78
 -10  -6  10    0.98    0.75
 -10  -6  10    1.83    0.76
 -10  -6  11    9.62    0.91
 -10  -6  11   10.46    0.97
 -10  -6  11    9.96    1.00
 -10  -5  -2    5.59    0.89
 -10  -5  -1    4.56    0.94
 -10  -5  -1    5.69    1.07
 -10  -5   0    6.45    1.15
 -10  -5   0    8.58    1.14
 -10  -5   1    3.09    1.12
 -10  -5   1    4.09    1.09
 -10  -5   2   26.21    1.79
 -10  -5   2   25.17    1.69
 -10  -5   3   -0.07    0.32
 -10  -5   3    4.91    0.99
 -10  -5   4   73.36    3.50
 -10  -5   4   70.51    3.46
 -10  -5   4   66.96    3.48
 -10  -5   5   26.50    1.76
 -10  -5   5   26.29    1.71
 -10  -5   5   24.75    1.60
 -10  -5   5   23.48    1.79
 -10  -5   6   27.43    1.75
 -10  -5   6   27.00    1.77
 -10  -5   6   24.55    1.61
 -10  -5   6   23.52    1.79
 -10  -5   7   36.33    2.09
 -10  -5   7   35.88    2.28
 -10  -5   7   37.10    2.09
 -10  -5   7   39.56    2.20
 -10  -5   8    1.26    0.83
 -10  -5   8    0.38    0.31
 -10  -5   8    0.02    0.84
 -10  -5   8   -0.02    0.94
 -10  -5   8    1.05    1.07
 -10  -5   9   10.74    1.16
 -10  -5   9   10.61    1.09
 -10  -5   9   10.40    1.32
 -10  -5  10    1.03    0.90
 -10  -5  10    1.03    0.80
 -10  -5  11    3.22    0.88
 -10  -5  11    3.26    0.84
 -10  -5  11    3.14    0.97
 -10  -5  12    8.85    0.97
 -10  -5  12    9.64    0.98
 -10  -5  12    8.00    0.98
 -10  -5  13    3.57    0.81
 -10  -5  13    3.28    0.73
 -10  -4  -4    3.93    1.00
 -10  -4  -3   -0.68    0.65
 -10  -4  -3    2.54    0.83
 -10  -4  -3    1.61    1.10
 -10  -4  -2   -0.31    0.31
 -10  -4  -2    5.68    0.96
 -10  -4  -1    9.56    1.44
 -10  -4  -1    9.13    1.19
 -10  -4   0    8.85    1.43
 -10  -4   0   12.32    1.28
 -10  -4   1   35.56    2.37
 -10  -4   1   37.72    2.28
 -10  -4   2    2.70    1.01
 -10  -4   2    2.39    1.29
 -10  -4   3   45.16    2.51
 -10  -4   3   44.36    2.39
 -10  -4   3   40.51    2.51
 -10  -4   4    3.01    1.21
 -10  -4   4    3.71    1.03
 -10  -4   5    6.37    1.33
 -10  -4   5    7.93    1.12
 -10  -4   5    6.48    0.97
 -10  -4   6   12.33    1.34
 -10  -4   6   13.27    1.20
 -10  -4   7   15.59    1.44
 -10  -4   7   15.22    1.33
 -10  -4   8   18.78    1.74
 -10  -4   8   21.53    1.55
 -10  -4   8   22.76    1.64
 -10  -4   9    7.62    1.38
 -10  -4   9    9.23    1.20
 -10  -4   9   11.15    1.15
 -10  -4  10    5.34    1.07
 -10  -4  10    6.78    1.03
 -10  -4  11   20.43    1.57
 -10  -4  11   19.09    1.49
 -10  -4  11   18.68    1.42
 -10  -4  12    1.89    0.96
 -10  -4  12    1.22    0.90
 -10  -4  12    1.03    0.85
 -10  -4  13    5.01    0.89
 -10  -4  13    4.62    0.84
 -10  -4  13    4.82    0.88
 -10  -4  14    0.46    0.70
 -10  -3  -5   40.10    2.12
 -10  -3  -5   38.32    2.17
 -10  -3  -4   13.97    1.31
 -10  -3  -4   11.70    1.48
 -10  -3  -3   25.23    1.79
 -10  -3  -3   25.47    1.64
 -10  -3  -3   25.05    2.03
 -10  -3  -2   16.74    1.56
 -10  -3  -2   15.14    1.44
 -10  -3  -1    3.16    1.81
 -10  -3   0   26.56    2.40
 -10  -3   1    7.37    1.95
 -10  -3   2   66.21    3.55
 -10  -3   2   59.82    3.55
 -10  -3   3    5.41    1.00
 -10  -3   3    6.68    1.60
 -10  -3   3    2.25    1.74
 -10  -3   4   39.17    2.22
 -10  -3   4   35.91    2.54
 -10  -3   5   24.29    1.95
 -10  -3   5   25.21    1.57
 -10  -3   6   21.61    1.49
 -10  -3   6   19.56    1.62
 -10  -3   6   18.61    1.85
 -10  -3   6   21.21    1.87
 -10  -3   7    3.05    1.37
 -10  -3   7    4.80    1.10
 -10  -3   7    3.60    0.96
 -10  -3   7    2.16    1.40
 -10  -3   8   21.40    1.61
 -10  -3   8   20.12    1.80
 -10  -3   8   24.96    1.72
 -10  -3   9    0.87    0.92
 -10  -3   9   -0.49    1.06
 -10  -3  10   40.82    2.33
 -10  -3  11   14.82    1.35
 -10  -3  12    2.85    1.06
 -10  -3  12    2.41    0.95
 -10  -3  13   26.31    1.69
 -10  -3  13   26.51    1.66
 -10  -3  14   38.41    2.08
 -10  -3  15    5.43    0.81
 -10  -2  -6    2.42    1.02
 -10  -2  -5    2.11    1.15
 -10  -2  -5    3.24    1.33
 -10  -2  -4   17.71    1.65
 -10  -2  -4   13.23    1.82
 -10  -2  -3    8.73    1.18
 -10  -2  -3    6.95    1.95
 -10  -2   0   15.56    1.78
 -10  -2   0   16.80    2.64
 -10  -2   1    6.27    1.66
 -10  -2   1    7.01    2.43
 -10  -2   2   13.43    1.89
 -10  -2   2   15.22    1.64
 -10  -2   3    4.29    1.70
 -10  -2   3    5.13    1.54
 -10  -2   4    9.10    1.11
 -10  -2   4    8.54    1.65
 -10  -2   4    7.74    2.19
 -10  -2   5    5.32    1.06
 -10  -2   5    6.57    1.68
 -10  -2   5    6.26    1.65
 -10  -2   5    3.71    1.94
 -10  -2   6   47.91    2.52
 -10  -2   6   49.63    2.64
 -10  -2   6   47.24    2.98
 -10  -2   6   46.85    2.98
 -10  -2   7   28.48    2.28
 -10  -2   7   27.62    1.81
 -10  -2   7   30.54    2.29
 -10  -2   8   10.71    1.54
 -10  -2   8    9.08    1.20
 -10  -2   9   16.65    1.62
 -10  -2   9   18.63    1.89
 -10  -2  10   12.34    1.26
 -10  -2  10   18.90    1.74
 -10  -2  11    2.19    1.22
 -10  -2  14   -0.22    0.31
 -10  -1  -7    9.52    1.09
 -10  -1  -6   25.04    1.77
 -10  -1  -6   22.02    1.75
 -10  -1  -5    1.70    1.61
 -10  -1  -4   11.07    2.19
 -10  -1  -3   25.92    2.76
 -10  -1  -2   30.00    2.17
 -10  -1  -1    1.78    1.52
 -10  -1   0    3.27    1.59
 -10  -1   0    5.91    1.18
 -10  -1   1    2.82    1.66
 -10  -1   1    2.19    1.25
 -10  -1   2   43.65    2.90
 -10  -1   2   42.51    2.69
 -10  -1   3   21.95    2.27
 -10  -1   3   20.01    2.09
 -10  -1   4   17.66    2.00
 -10  -1   5   14.27    1.27
 -10  -1   5   12.03    1.94
 -10  -1   6   52.66    3.28
 -10  -1   6   56.01    3.34
 -10  -1   7   30.41    2.34
 -10  -1   7   24.75    1.74
 -10  -1   7   30.64    2.46
 -10  -1   8   21.60    2.04
 -10  -1   9   33.48    2.28
 -10  -1   9   31.46    2.47
 -10  -1  10   12.04    1.29
 -10  -1  10   11.04    1.39
 -10  -1  10   10.29    1.72
 -10  -1  11    5.96    1.10
 -10  -1  11    5.21    1.50
 -10  -1  12   29.80    1.88
 -10  -1  12   30.84    2.07
 -10  -1  13   95.77    2.04
 -10  -1  13   -0.21    0.49
 -10  -1  14   10.83    1.11
 -10  -1  15    5.15    0.90
 -10   0  -7   27.48    1.76
 -10   0  -6    1.44    1.51
 -10   0  -5   19.39    2.30
 -10   0  -3   22.58    1.75
 -10   0  -2   29.19    2.17
 -10   0  -1   33.40    2.42
 -10   0   0   29.05    2.35
 -10   0   0   27.32    1.98
 -10   0   1    1.87    1.74
 -10   0   1    0.80    1.49
 -10   0   2   17.61    2.15
 -10   0   2   17.94    2.01
 -10   0   3   68.20    3.90
 -10   0   3   68.91    3.84
 -10   0   4    7.49    1.88
 -10   0   4    7.03    1.88
 -10   0   5    7.82    1.95
 -10   0   6   29.31    2.41
 -10   0   6   25.76    2.48
 -10   0   7   18.17    2.07
 -10   0   7   19.35    2.21
 -10   0   8    5.45    1.03
 -10   0   8    7.95    1.67
 -10   0   9    6.27    1.10
 -10   0   9    4.62    1.55
 -10   0   9    5.41    1.86
 -10   0  10   21.51    1.57
 -10   0  10   19.83    1.54
 -10   0  10   21.25    1.88
 -10   0  10   21.62    2.17
 -10   0  11    0.40    0.99
 -10   0  11   -0.88    0.72
 -10   0  11    0.11    0.90
 -10   0  11    1.34    1.52
 -10   0  12   29.91    1.90
 -10   0  12   30.37    1.88
 -10   0  12   29.17    2.13
 -10   0  13   15.13    1.38
 -10   0  13   20.49    1.46
 -10   0  13   18.17    1.41
 -10   0  13   18.32    1.38
 -10   0  14   39.62    2.03
 -10   0  14   37.14    1.98
 -10   0  15    0.15    0.81
 -10   0  15    0.08    0.77
 -10   0  16   17.86    1.26
 -10   0  16   18.53    1.23
 -10   1  -7   29.71    1.81
 -10   1  -7   25.68    1.85
 -10   1  -6    4.60    1.78
 -10   1  -3   18.08    1.62
 -10   1  -2   25.18    1.98
 -10   1  -1   11.21    1.78
 -10   1   0    7.06    1.76
 -10   1   0    7.23    1.45
 -10   1   1   39.03    2.84
 -10   1   1   38.41    2.65
 -10   1   2    8.77    1.98
 -10   1   2    7.44    1.81
 -10   1   3    1.51    1.87
 -10   1   3    1.21    1.89
 -10   1   4    6.10    1.90
 -10   1   4    5.60    2.01
 -10   1   5    3.50    1.96
 -10   1   6    1.83    1.99
 -10   1   7    1.99    2.09
 -10   1   9   18.70    2.23
 -10   1   9   19.62    1.45
 -10   1   9   20.39    1.50
 -10   1  10    8.97    1.93
 -10   1  10    7.46    1.09
 -10   1  10    8.49    1.57
 -10   1  10    7.72    1.09
 -10   1  11    8.28    1.75
 -10   1  11    9.11    1.20
 -10   1  11    9.83    1.44
 -10   1  11   10.08    1.17
 -10   1  12    6.86    1.49
 -10   1  12    5.06    1.02
 -10   1  12    6.45    1.10
 -10   1  12    7.34    1.03
 -10   1  13   10.94    1.22
 -10   1  13    6.45    1.13
 -10   1  13    9.17    1.09
 -10   1  13    8.07    1.15
 -10   1  14    3.41    0.98
 -10   1  14    5.69    0.97
 -10   1  14    5.44    0.92
 -10   1  15   17.06    1.28
 -10   1  15   15.43    1.21
 -10   1  16    6.07    0.85
 -10   1  16    6.93    0.84
 -10   2  -7   12.68    1.48
 -10   2  -2   31.67    2.24
 -10   2  -1    1.00    1.55
 -10   2   0   65.87    3.66
 -10   2   0   62.55    3.46
 -10   2   1   40.23    2.85
 -10   2   1   38.14    2.71
 -10   2   2   77.45    4.19
 -10   2   9   29.85    1.76
 -10   2  10   15.81    1.32
 -10   2  10   14.69    1.27
 -10   2  10   15.52    2.12
 -10   2  11   43.78    2.37
 -10   2  11   43.47    2.35
 -10   2  11   42.35    2.86
 -10   2  12   15.45    1.24
 -10   2  12   14.52    1.70
 -10   2  12   14.13    1.15
 -10   2  12   14.36    1.10
 -10   2  13    8.56    1.12
 -10   2  13    7.79    1.04
 -10   2  13   10.05    1.12
 -10   2  14    8.17    1.16
 -10   2  14   11.52    1.17
 -10   2  14   11.82    1.09
 -10   2  15    1.92    0.82
 -10   2  15    1.90    0.77
 -10   3  -2   12.11    1.47
 -10   3  -1   12.57    1.72
 -10   3   0    4.88    1.70
 -10   3   0    5.94    1.61
 -10   3  11   21.51    1.61
 -10   3  11   21.46    1.53
 -10   3  11   20.96    1.45
 -10   3  12   -0.70    1.57
 -10   3  12    0.63    1.02
 -10   3  12    0.92    0.82
 -10   3  12   -0.14    0.89
 -10   3  13    5.55    0.95
 -10   3  13    6.97    0.90
 -10   3  13    5.12    1.07
 -10   3  14    9.69    1.05
 -10   3  14    9.69    0.95
 -10   3  14    7.44    1.08
 -10   3  15   13.72    1.12
 -10   3  15   13.71    1.06
 -10   4  -2    4.07    1.21
 -10   4  -1   19.96    1.84
 -10   4  11    7.02    1.19
 -10   4  12   32.38    1.86
 -10   4  12   32.06    2.01
 -10   4  13    3.23    0.76
 -10   4  13    2.37    0.84
 -10   4  13    3.54    1.04
 -10   4  14   20.31    1.50
 -10   4  14   21.78    1.35
 -10   4  14   22.87    1.42
 -10   5  10   12.54    1.36
 -10   5  11    8.86    1.20
 -10   5  12   19.50    1.54
 -10   5  13    8.17    1.07
 -10   5  13   -0.07    0.31
 -10   6  10    4.57    1.12
 -10   6  11   11.03    1.28
 -10   6  12    0.39    0.93
 -10   7  10    7.75    1.14
  -9  -8   0    3.83    0.77
  -9  -8   2    5.85    0.87
  -9  -8   3    3.36    0.82
  -9  -8   4    3.69    0.81
  -9  -8   5    6.65    0.83
  -9  -8   6   17.04    1.03
  -9  -8   6   -0.10    0.24
  -9  -8   7    9.98    0.99
  -9  -8   8   28.44    1.65
  -9  -8   9    2.76    0.71
  -9  -8   9    2.99    0.75
  -9  -7  -2    1.90    0.79
  -9  -7  -1    4.42    0.88
  -9  -7   0   -0.02    0.88
  -9  -7   1    6.70    1.09
  -9  -7   2    4.97    0.87
  -9  -7   3    8.18    1.13
  -9  -7   3    7.91    1.07
  -9  -7   4   17.41    1.44
  -9  -7   4   19.51    1.39
  -9  -7   4   17.54    1.44
  -9  -7   5    5.02    0.95
  -9  -7   5    4.31    0.94
  -9  -7   5    6.21    1.04
  -9  -7   5    4.56    1.08
  -9  -7   6    3.33    0.87
  -9  -7   6    2.39    1.04
  -9  -7   6    3.19    0.96
  -9  -7   6    3.52    1.02
  -9  -7   7   56.20    1.70
  -9  -7   7   54.79    1.77
  -9  -7   8   14.06    1.21
  -9  -7   8   11.53    1.19
  -9  -7   8   13.48    1.26
  -9  -7   8   12.17    1.29
  -9  -7   9    5.56    0.96
  -9  -7   9    3.68    0.94
  -9  -7  10   -0.38    0.85
  -9  -7  10    1.15    0.80
  -9  -7  10    1.66    0.84
  -9  -7  10    1.97    0.88
  -9  -7  11    1.65    0.84
  -9  -7  11    2.31    0.79
  -9  -7  11    1.88    0.81
  -9  -7  11    1.80    0.80
  -9  -7  12    1.71    0.80
  -9  -7  12    2.14    0.69
  -9  -6  -3    2.28    0.85
  -9  -6  -2    2.29    0.97
  -9  -6  -1    8.28    1.16
  -9  -6   0   48.35    2.65
  -9  -6   1   45.05    2.55
  -9  -6   2    0.55    0.93
  -9  -6   3   57.86    3.01
  -9  -6   3   53.70    2.88
  -9  -6   3   58.29    3.03
  -9  -6   3   57.86    2.96
  -9  -6   4   57.54    3.19
  -9  -6   4   68.02    3.26
  -9  -6   4   64.08    3.14
  -9  -6   4   56.48    3.19
  -9  -6   5   18.54    1.57
  -9  -6   5   17.11    1.64
  -9  -6   5   18.86    1.60
  -9  -6   5   19.23    1.52
  -9  -6   6   13.51    1.27
  -9  -6   6   12.89    1.35
  -9  -6   6   15.83    1.53
  -9  -6   6   12.51    1.37
  -9  -6   6   11.36    1.32
  -9  -6   7   25.93    1.79
  -9  -6   7   26.20    1.73
  -9  -6   7   29.07    1.97
  -9  -6   7   29.80    1.86
  -9  -6   7   25.90    1.87
  -9  -6   8   11.09    1.18
  -9  -6   8   11.87    1.19
  -9  -6   8   13.32    1.28
  -9  -6   8    9.92    1.29
  -9  -6   9   28.90    1.83
  -9  -6   9   29.20    1.85
  -9  -6   9   25.51    1.85
  -9  -6  10    2.34    0.95
  -9  -6  10    2.10    1.11
  -9  -6  11    5.90    1.07
  -9  -6  11    7.44    1.03
  -9  -6  11    7.39    1.10
  -9  -6  12    2.08    0.94
  -9  -6  12    3.39    0.89
  -9  -6  12    2.85    0.86
  -9  -6  12    2.72    0.87
  -9  -6  13    4.47    0.94
  -9  -6  13    7.27    0.85
  -9  -6  14    5.12    0.83
  -9  -5  -5   20.20    1.34
  -9  -5  -4   12.97    1.14
  -9  -5  -4   14.07    1.42
  -9  -5  -4   13.37    1.20
  -9  -5  -3   24.20    1.68
  -9  -5  -3   25.88    1.62
  -9  -5  -2    7.44    1.21
  -9  -5  -2    0.42    0.58
  -9  -5  -1   21.51    1.63
  -9  -5  -1   19.45    1.45
  -9  -5   0   18.47    1.63
  -9  -5   0   20.99    1.57
  -9  -5   1   21.97    1.90
  -9  -5   1   23.15    1.87
  -9  -5   1   22.42    1.65
  -9  -5   2   43.71    2.64
  -9  -5   2   43.65    2.39
  -9  -5   2   49.35    2.59
  -9  -5   2   40.62    2.49
  -9  -5   3   24.43    1.89
  -9  -5   3   24.41    1.70
  -9  -5   3   25.22    1.80
  -9  -5   3   24.53    1.89
  -9  -5   4   39.41    2.37
  -9  -5   4   47.39    2.55
  -9  -5   4   41.88    2.38
  -9  -5   4   37.93    2.51
  -9  -5   5  113.66    5.20
  -9  -5   5  110.49    5.27
  -9  -5   5  108.34    5.34
  -9  -5   6   12.10    1.41
  -9  -5   6   10.06    1.31
  -9  -5   6    9.75    1.57
  -9  -5   7   98.89    4.65
  -9  -5   7   99.49    4.57
  -9  -5   7   85.39    4.68
  -9  -5   8   57.65    3.01
  -9  -5   8   63.14    3.18
  -9  -5   8   62.32    3.15
  -9  -5   8   55.77    3.30
  -9  -5   9   34.88    1.65
  -9  -5   9   33.11    1.53
  -9  -5  10   15.44    1.64
  -9  -5  10   18.76    1.54
  -9  -5  10   18.48    1.49
  -9  -5  11   14.02    1.39
  -9  -5  11   11.12    1.28
  -9  -5  11    9.55    1.27
  -9  -5  12    0.90    0.99
  -9  -5  12    0.80    0.89
  -9  -5  13    5.11    0.93
  -9  -5  13    4.99    0.97
  -9  -5  13    6.03    1.00
  -9  -5  14    6.44    0.93
  -9  -5  15    5.41    0.80
  -9  -5  15    4.33    0.84
  -9  -4  -7   12.57    1.26
  -9  -4  -7   11.99    1.09
  -9  -4  -6    2.33    1.07
  -9  -4  -6    2.95    1.01
  -9  -4  -5    0.13    1.23
  -9  -4  -5   -0.29    1.10
  -9  -4  -4    8.63    1.59
  -9  -4  -4    8.80    1.10
  -9  -4  -4    9.54    1.42
  -9  -4  -3   25.92    1.87
  -9  -4  -3   28.79    2.23
  -9  -4  -3   28.28    2.00
  -9  -4  -2   23.21    1.83
  -9  -4  -2   23.52    1.90
  -9  -4  -1    9.19    1.97
  -9  -4  -1    7.33    1.43
  -9  -4   0   49.36    3.13
  -9  -4   1    7.03    1.96
  -9  -4   1    4.43    1.05
  -9  -4   1    4.28    1.21
  -9  -4   2   24.42    2.37
  -9  -4   2   27.98    1.84
  -9  -4   2   24.36    1.94
  -9  -4   3   45.70    2.53
  -9  -4   3   41.82    2.38
  -9  -4   3   41.56    2.82
  -9  -4   4   88.09    4.25
  -9  -4   4   86.53    4.15
  -9  -4   4   85.16    4.42
  -9  -4   4   83.02    4.31
  -9  -4   5    4.46    1.24
  -9  -4   5    3.93    1.53
  -9  -4   5    3.11    1.06
  -9  -4   5    2.45    1.34
  -9  -4   6   72.57    3.87
  -9  -4   6   70.70    3.69
  -9  -4   6   78.60    3.79
  -9  -4   7   29.48    2.11
  -9  -4   7   30.05    2.00
  -9  -4   7   28.67    2.07
  -9  -4   8   57.70    3.26
  -9  -4   8   65.41    3.27
  -9  -4   9   19.73    1.65
  -9  -4  10   56.13    2.98
  -9  -4  11    3.85    1.07
  -9  -4  11    3.19    1.30
  -9  -4  12   18.05    1.63
  -9  -4  13    0.96    0.97
  -9  -4  13    1.12    0.84
  -9  -4  14    5.96    0.95
  -9  -4  14    3.73    0.89
  -9  -3  -7   23.38    1.64
  -9  -3  -6   61.29    3.30
  -9  -3  -6   65.34    3.25
  -9  -3  -5   10.73    1.75
  -9  -3  -5    8.51    1.52
  -9  -3  -4    2.92    1.80
  -9  -3  -4    3.93    1.06
  -9  -3  -4    3.37    1.49
  -9  -3  -3   50.62    3.36
  -9  -3  -3   50.14    2.81
  -9  -3   0   27.53    2.93
  -9  -3   0   30.12    2.33
  -9  -3   1   13.65    2.60
  -9  -3   1   11.96    1.87
  -9  -3   1   12.85    1.25
  -9  -3   2   22.88    2.68
  -9  -3   2   21.59    2.15
  -9  -3   2   21.48    1.64
  -9  -3   3   38.45    3.14
  -9  -3   3   41.96    2.71
  -9  -3   3   33.65    5.14
  -9  -3   3   41.95    2.39
  -9  -3   4   10.25    2.13
  -9  -3   4   12.75    1.81
  -9  -3   4   12.18    4.02
  -9  -3   4   14.08    1.40
  -9  -3   4    9.64    1.23
  -9  -3   4   13.48    1.95
  -9  -3   5  105.61    5.36
  -9  -3   5  110.74    5.47
  -9  -3   5  112.30    5.19
  -9  -3   5  118.58    5.33
  -9  -3   5  114.38    5.54
  -9  -3   6    5.47    1.76
  -9  -3   6    7.62    4.14
  -9  -3   6    3.47    1.12
  -9  -3   6    4.04    1.60
  -9  -3   7   84.04    4.36
  -9  -3   7   76.80    4.21
  -9  -3   7   85.93    4.07
  -9  -3   8   50.53    2.95
  -9  -3   9   16.20    1.85
  -9  -3   9   18.64    1.70
  -9  -3  10    8.35    1.58
  -9  -3  10    7.19    1.18
  -9  -3  12   10.03    1.21
  -9  -3  12   13.45    1.34
  -9  -3  13    1.20    0.92
  -9  -3  13    3.63    1.12
  -9  -3  13    2.28    1.06
  -9  -3  14   12.85    1.17
  -9  -3  14    0.08    0.32
  -9  -3  15    2.76    0.95
  -9  -2  -8   13.54    1.25
  -9  -2  -8   17.53    1.42
  -9  -2  -7   79.27    4.00
  -9  -2  -7   85.29    4.03
  -9  -2  -6   11.59    1.76
  -9  -2  -5   30.34    2.64
  -9  -2  -4    0.38    2.34
  -9  -2  -4    0.43    1.12
  -9  -2  -3    4.75    2.55
  -9  -2  -2    4.65    1.54
  -9  -2  -1   57.45    3.37
  -9  -2   0   81.69    4.22
  -9  -2   0   88.15    4.52
  -9  -2   1   40.93    2.66
  -9  -2   1   45.24    2.99
  -9  -2   2    4.98    1.62
  -9  -2   2    2.39    3.88
  -9  -2   2    4.49    1.83
  -9  -2   2    2.47    0.91
  -9  -2   3   69.56    3.83
  -9  -2   3   57.74    6.45
  -9  -2   3   69.84    3.94
  -9  -2   3   69.68    3.48
  -9  -2   4  176.82    8.47
  -9  -2   4  181.43   11.63
  -9  -2   4  191.24    8.25
  -9  -2   5    6.13    1.82
  -9  -2   5    5.12    4.58
  -9  -2   5    5.53    1.77
  -9  -2   5    4.97    1.03
  -9  -2   6   48.57    3.04
  -9  -2   6   39.43    6.05
  -9  -2   6   42.72    2.91
  -9  -2   7  188.64    8.56
  -9  -2   7  189.56    8.49
  -9  -2   8   38.87    2.32
  -9  -2   8   36.84    2.58
  -9  -2   9   24.47    1.81
  -9  -2   9   23.56    2.01
  -9  -2   9   24.65    2.22
  -9  -2  10  179.98    8.07
  -9  -2  10  174.99    8.07
  -9  -2  10  177.45    8.06
  -9  -2  10  190.78    8.27
  -9  -2  11  104.08    4.61
  -9  -2  11  104.47    4.58
  -9  -2  11  104.28    4.73
  -9  -2  12   50.90    2.73
  -9  -2  12   49.32    2.64
  -9  -2  12   53.66    2.59
  -9  -2  13   14.45    1.41
  -9  -2  13   15.64    1.39
  -9  -2  14   -0.17    0.36
  -9  -2  14    0.22    0.97
  -9  -2  14   -0.44    0.95
  -9  -2  14   -0.18    0.96
  -9  -2  15    3.67    1.02
  -9  -2  15    5.72    0.97
  -9  -2  15    2.47    1.02
  -9  -2  16    5.14    1.00
  -9  -1  -9   20.14    1.43
  -9  -1  -8    2.49    1.13
  -9  -1  -8    4.88    1.19
  -9  -1  -7    4.64    1.59
  -9  -1  -7    6.31    1.52
  -9  -1  -6   27.01    2.49
  -9  -1  -5    3.12    2.49
  -9  -1  -3   28.52    2.21
  -9  -1  -2    0.03    1.58
  -9  -1  -1   61.46    3.56
  -9  -1   0   16.56    1.81
  -9  -1   0   19.09    2.20
  -9  -1   1   41.07    2.67
  -9  -1   1   35.07    5.28
  -9  -1   1   43.66    2.93
  -9  -1   2  109.81    5.36
  -9  -1   2  111.61    5.46
  -9  -1   3   74.89    3.80
  -9  -1   3   75.99    7.28
  -9  -1   3   64.67    3.82
  -9  -1   3   62.47    3.25
  -9  -1   4   17.11    2.10
  -9  -1   4   16.39    5.27
  -9  -1   5   19.31    2.27
  -9  -1   5   18.29    5.53
  -9  -1   5   21.94    2.15
  -9  -1   6  130.08    6.35
  -9  -1   6  135.98    6.31
  -9  -1   7  245.41   10.68
  -9  -1   7  215.19   14.05
  -9  -1   7  235.78   10.38
  -9  -1   7  234.83   10.58
  -9  -1   8   52.33    2.79
  -9  -1   8   51.06    2.79
  -9  -1   8   51.01    3.13
  -9  -1   9   16.99    2.06
  -9  -1   9   15.48    1.50
  -9  -1   9   12.99    1.73
  -9  -1   9   16.63    1.51
  -9  -1  10  188.52    8.38
  -9  -1  10  189.76    8.42
  -9  -1  10  186.07    8.36
  -9  -1  10  185.30    8.59
  -9  -1  11   29.50    1.93
  -9  -1  11   31.22    1.99
  -9  -1  11   25.04    1.91
  -9  -1  11   30.00    1.94
  -9  -1  11   26.90    2.29
  -9  -1  12   17.55    1.52
  -9  -1  12   17.03    1.77
  -9  -1  12   17.80    1.56
  -9  -1  12   17.36    1.57
  -9  -1  13    8.10    1.22
  -9  -1  13    8.07    1.26
  -9  -1  13    7.79    1.18
  -9  -1  13    5.63    1.19
  -9  -1  14    3.28    1.11
  -9  -1  14    3.57    0.98
  -9  -1  14    2.55    1.11
  -9  -1  15    4.19    1.03
  -9  -1  15    3.66    0.99
  -9  -1  15    3.40    1.00
  -9  -1  16   11.46    1.11
  -9  -1  16   10.75    1.04
  -9   0  -9   26.00    1.65
  -9   0  -8   17.30    1.67
  -9   0  -8   20.87    1.67
  -9   0  -7   15.20    1.98
  -9   0  -6   12.73    2.47
  -9   0  -4   36.73    2.31
  -9   0  -3    6.21    1.50
  -9   0  -2   14.87    1.95
  -9   0  -1   14.85    2.03
  -9   0   0   32.55    2.38
  -9   0   0   31.82    2.57
  -9   0   1   36.11    2.67
  -9   0   1   42.10    2.80
  -9   0   2   64.87    3.71
  -9   0   2   67.35    3.78
  -9   0   3   70.97    3.97
  -9   0   3   73.21    3.96
  -9   0   4   14.01    2.09
  -9   0   4   10.65    5.57
  -9   0   5   34.34    2.78
  -9   0   5   35.07    6.71
  -9   0   6   24.25    1.64
  -9   0   6   27.87    2.51
  -9   0   6   24.43    6.36
  -9   0   7   58.38    3.59
  -9   0   7   58.32    3.02
  -9   0   7   60.81    3.01
  -9   0   8    6.04    1.14
  -9   0   8    5.79    1.07
  -9   0   9   59.89    3.57
  -9   0   9   59.46    3.09
  -9   0   9   59.56    3.09
  -9   0  10    9.89    1.99
  -9   0  10    7.28    1.25
  -9   0  10    6.79    5.16
  -9   0  10    8.69    1.29
  -9   0  10    8.68    1.24
  -9   0  10    8.85    1.58
  -9   0  11   62.75    3.49
  -9   0  11   64.11    3.17
  -9   0  11   63.24    3.15
  -9   0  11   61.24    3.19
  -9   0  12    4.71    1.54
  -9   0  12    3.24    1.19
  -9   0  12    2.53    1.19
  -9   0  12    3.29    1.08
  -9   0  13    8.25    1.38
  -9   0  13    6.65    1.22
  -9   0  13    8.14    1.24
  -9   0  13    8.90    1.31
  -9   0  14    2.03    1.10
  -9   0  14    2.36    1.03
  -9   0  14    1.05    1.11
  -9   0  15   11.80    1.22
  -9   0  15    9.55    1.15
  -9   0  15    8.18    1.24
  -9   0  16    1.48    0.87
  -9   0  16    0.94    0.84
  -9   0  16    1.24    0.97
  -9   0  17   25.49    1.53
  -9   0  17   26.67    1.59
  -9   1  -9   24.62    1.61
  -9   1  -8   65.57    3.42
  -9   1  -7   34.29    2.80
  -9   1  -3   14.41    1.76
  -9   1  -2   33.66    2.55
  -9   1  -1   53.84    3.27
  -9   1   0   74.38    4.22
  -9   1   0   93.19    4.45
  -9   1   1   14.89    2.02
  -9   1   1   17.48    5.48
  -9   1   2   99.12    8.72
  -9   1   3   35.62    6.78
  -9   1   4   21.08    6.41
  -9   1   5   32.41    6.75
  -9   1   6   83.30    3.93
  -9   1   6   86.95    8.84
  -9   1   7    4.12    0.98
  -9   1   7    4.45    0.93
  -9   1   7    8.43    6.62
  -9   1   8   19.87    1.48
  -9   1   8   18.29    1.44
  -9   1   8   17.89    6.68
  -9   1   9   30.28    2.02
  -9   1   9   34.24    2.01
  -9   1   9   33.14    2.03
  -9   1  10    0.59    1.11
  -9   1  10   -1.18    5.36
  -9   1  10    0.31    1.02
  -9   1  10    0.02    1.07
  -9   1  11    5.22    1.84
  -9   1  11    4.67    1.28
  -9   1  11    4.66    1.08
  -9   1  11    4.20    1.22
  -9   1  12   22.52    1.82
  -9   1  12   25.18    2.21
  -9   1  12   26.35    1.83
  -9   1  12   25.98    1.78
  -9   1  13    7.41    1.41
  -9   1  13    7.45    1.28
  -9   1  13    5.87    1.18
  -9   1  13    6.41    1.28
  -9   1  14   56.70    3.17
  -9   1  14   62.95    3.12
  -9   1  14   61.74    3.15
  -9   1  15   13.89    1.44
  -9   1  15   18.68    1.42
  -9   1  15   15.97    1.39
  -9   1  16    3.04    0.94
  -9   1  16    2.12    0.87
  -9   1  16    2.71    1.03
  -9   1  17    5.32    0.85
  -9   1  17    5.99    0.92
  -9   2  -9    2.28    0.93
  -9   2  -8    6.72    1.52
  -9   2  -3   19.81    1.84
  -9   2  -2   57.40    3.31
  -9   2  -1    1.24    1.62
  -9   2   1  123.20    9.58
  -9   2   2   81.13    8.05
  -9   2   3  116.42    9.48
  -9   2   4   15.68    6.60
  -9   2   5   12.56    6.94
  -9   2   6   -0.37    6.66
  -9   2   7   16.20    1.26
  -9   2   8   12.25    1.27
  -9   2   8   11.86    1.16
  -9   2   8   14.14    7.13
  -9   2   9    0.37    0.90
  -9   2   9    1.18    1.03
  -9   2   9   -1.36    6.79
  -9   2   9    1.77    1.17
  -9   2  10    1.43    0.98
  -9   2  10    1.47    1.03
  -9   2  10    1.99    1.25
  -9   2  11   54.40    3.20
  -9   2  11   59.67    3.16
  -9   2  11   65.32    3.13
  -9   2  12   22.11    1.84
  -9   2  12   25.30    1.83
  -9   2  12   25.58    1.74
  -9   2  12   21.18    2.18
  -9   2  13   18.23    1.73
  -9   2  13   19.68    1.83
  -9   2  13   20.78    1.64
  -9   2  13   18.83    1.54
  -9   2  14    1.99    1.00
  -9   2  14    1.85    1.07
  -9   2  14    1.29    1.21
  -9   2  15   16.13    1.56
  -9   2  15   19.85    1.52
  -9   2  15   18.57    1.39
  -9   2  16    2.21    0.91
  -9   2  16    2.83    0.86
  -9   2  16    0.16    0.97
  -9   2  17    9.65    0.94
  -9   2  17    9.82    1.01
  -9   3  -9    2.36    0.86
  -9   3  -3    9.08    1.45
  -9   3  -2    9.37    1.66
  -9   3   0  169.72   11.03
  -9   3   1    7.54    5.39
  -9   3   2   25.97    6.07
  -9   3   3   14.00    6.37
  -9   3   4  151.34   11.05
  -9   3   5    6.77    6.80
  -9   3   6   65.32    8.90
  -9   3   8   10.79    1.43
  -9   3   8   10.50    7.47
  -9   3   9   29.12    2.12
  -9   3   9   31.43    1.97
  -9   3   9   33.07    1.86
  -9   3  10   23.38    1.58
  -9   3  10   21.49    1.62
  -9   3  11    8.80    1.46
  -9   3  11   10.38    1.28
  -9   3  11   11.25    1.19
  -9   3  12    1.97    1.34
  -9   3  12    2.68    0.95
  -9   3  12    2.14    1.07
  -9   3  13   40.42    2.66
  -9   3  13   47.65    2.59
  -9   3  13   50.00    2.51
  -9   3  13   43.95    2.70
  -9   3  14   18.06    1.66
  -9   3  14   17.96    1.50
  -9   3  14   18.14    1.42
  -9   3  15    6.56    0.97
  -9   3  15    5.82    1.03
  -9   3  15    4.73    1.15
  -9   3  16    4.68    0.95
  -9   3  16    5.29    0.87
  -9   3  16    3.72    1.06
  -9   3  17    4.52    0.74
  -9   3  17    4.39    0.79
  -9   4   0   14.49    5.02
  -9   4   1   12.09    5.38
  -9   4   2   22.72    5.97
  -9   4   3   12.25    5.83
  -9   4   4   59.45    7.74
  -9   4   5    8.05    6.66
  -9   4   6   91.74    9.56
  -9   4   8  176.11   14.48
  -9   4   8  233.35   10.05
  -9   4   9   37.72    2.07
  -9   4   9   32.94    2.32
  -9   4  10    5.81    1.11
  -9   4  10    5.93    0.96
  -9   4  10    6.28    1.48
  -9   4  11   30.07    1.90
  -9   4  11   31.33    1.82
  -9   4  11   27.27    2.11
  -9   4  12    6.55    1.00
  -9   4  12    7.69    1.16
  -9   4  12    5.80    1.40
  -9   4  13    7.99    1.09
  -9   4  13    9.58    1.22
  -9   4  13    9.21    1.44
  -9   4  14   79.23    3.57
  -9   4  14   72.82    3.49
  -9   4  15    2.00    0.91
  -9   4  15    2.02    0.81
  -9   4  15    0.52    1.05
  -9   4  16    8.42    0.91
  -9   4  16    8.48    0.99
  -9   5   0    2.28    4.77
  -9   5   1   18.31    5.40
  -9   5   2   18.36    5.44
  -9   5   3    2.94    5.42
  -9   5   4   26.74    6.36
  -9   5   5   86.09    8.77
  -9   5   6   57.90    8.28
  -9   5   7   76.20    3.78
  -9   5   7   66.86    9.09
  -9   5   8   74.91    3.85
  -9   5   9   92.09    4.51
  -9   5  10   56.11    2.78
  -9   5  10   50.10    3.01
  -9   5  11   14.24    1.28
  -9   5  11   10.83    1.59
  -9   5  12    5.12    0.93
  -9   5  12    6.22    1.03
  -9   5  12    5.19    1.42
  -9   5  13    8.78    1.01
  -9   5  13    8.33    1.12
  -9   5  13    8.31    1.41
  -9   5  14    6.46    0.90
  -9   5  14    5.09    1.01
  -9   5  14    5.14    1.24
  -9   5  15   37.44    2.19
  -9   5  15   39.30    2.02
  -9   5  15   39.20    2.09
  -9   6   7   14.81    1.76
  -9   6   8    4.20    1.60
  -9   6   9   44.93    2.79
  -9   6  10    4.79    1.50
  -9   6  11    1.78    1.42
  -9   6  12    9.85    1.50
  -9   6  12   11.46    1.14
  -9   6  13    0.14    0.80
  -9   6  13    1.05    1.17
  -9   6  14    3.31    0.83
  -9   6  14    3.05    1.08
  -9   7   7   12.56    1.76
  -9   7   8   22.60    2.05
  -9   7   9   18.70    1.84
  -9   7  10    0.89    1.42
  -9   7  11   38.03    2.36
  -9   7  12    4.34    1.28
  -9   7  13   21.76    1.60
  -9   8   6   17.31    1.82
  -9   8   7    8.97    1.72
  -9   8   8   56.95    3.17
  -9   8   9   48.46    2.84
  -9   8  10   18.04    1.72
  -9   8  11   16.69    1.58
  -9   8  12   10.07    1.27
  -9   9   6    0.34    1.45
  -9   9   7    6.31    1.56
  -9   9   8    0.82    1.42
  -9   9   9   17.97    1.66
  -9   9  10   14.17    1.45
  -8  -9   1    3.24    0.78
  -8  -9   2    2.85    0.80
  -8  -9   3    2.47    0.77
  -8  -9   4    4.30    0.80
  -8  -9   5    0.14    0.28
  -8  -9   6    5.55    0.84
  -8  -9   7    0.36    0.72
  -8  -9   7    0.68    0.80
  -8  -9   8   22.20    1.45
  -8  -9   8   21.88    1.45
  -8  -9   9    1.67    0.78
  -8  -9  10   11.60    1.05
  -8  -9  10   13.82    1.01
  -8  -8  -2   19.03    1.38
  -8  -8  -1   49.72    2.58
  -8  -8   0   20.67    1.52
  -8  -8   2   14.14    1.34
  -8  -8   3   16.06    1.39
  -8  -8   4   13.93    1.27
  -8  -8   4   13.06    1.37
  -8  -8   4   13.44    1.31
  -8  -8   5   28.09    1.75
  -8  -8   5   27.30    1.75
  -8  -8   5   30.23    1.93
  -8  -8   5   30.73    1.89
  -8  -8   5   27.29    1.90
  -8  -8   6    4.60    0.99
  -8  -8   6    4.28    0.78
  -8  -8   6    4.03    1.08
  -8  -8   6    3.19    1.03
  -8  -8   7   15.11    1.18
  -8  -8   7   17.63    1.22
  -8  -8   7   18.39    1.24
  -8  -8   8   33.39    2.17
  -8  -8   8   41.60    2.18
  -8  -8   8   41.59    2.18
  -8  -8   8   32.68    2.14
  -8  -8   9   21.18    1.50
  -8  -8   9   22.59    1.48
  -8  -8   9   17.78    1.47
  -8  -8  10    1.43    0.89
  -8  -8  10    0.40    0.79
  -8  -8  10   -0.06    0.93
  -8  -8  11   22.69    1.45
  -8  -8  11   21.65    1.40
  -8  -8  11   20.43    1.50
  -8  -8  12    2.40    0.74
  -8  -8  12    3.94    0.89
  -8  -7  -5   25.21    1.62
  -8  -7  -4    2.86    1.00
  -8  -7  -4    3.19    0.87
  -8  -7  -3    9.43    1.11
  -8  -7  -2    9.32    1.23
  -8  -7  -1    7.16    1.23
  -8  -7   0   58.47    3.07
  -8  -7   1    0.56    0.88
  -8  -7   2    1.35    1.16
  -8  -7   2    2.46    1.04
  -8  -7   2    2.15    1.04
  -8  -7   3   14.06    1.47
  -8  -7   3   13.09    1.39
  -8  -7   3   14.64    1.52
  -8  -7   3   13.15    1.41
  -8  -7   4   15.25    1.54
  -8  -7   4   16.73    1.62
  -8  -7   4   18.42    1.60
  -8  -7   4   16.49    1.51
  -8  -7   5   10.88    1.28
  -8  -7   5   10.55    1.29
  -8  -7   5   11.37    1.48
  -8  -7   5   11.40    1.32
  -8  -7   5   11.18    1.39
  -8  -7   6   71.91    3.91
  -8  -7   6   83.39    3.89
  -8  -7   6   73.41    4.04
  -8  -7   6   89.17    4.06
  -8  -7   6   87.29    4.04
  -8  -7   7   39.04    2.38
  -8  -7   7   39.65    2.19
  -8  -7   7   41.09    2.51
  -8  -7   7   42.12    2.38
  -8  -7   8   12.49    1.31
  -8  -7   8   13.16    1.41
  -8  -7   8   15.97    1.33
  -8  -7   9   32.03    1.95
  -8  -7   9   28.68    1.91
  -8  -7   9   27.14    1.93
  -8  -7  10   16.47    1.50
  -8  -7  10   18.18    1.45
  -8  -7  10   19.09    1.44
  -8  -7  10   15.93    1.52
  -8  -7  11   16.11    1.45
  -8  -7  11   19.54    1.41
  -8  -7  11   15.42    1.47
  -8  -7  12    8.34    1.10
  -8  -7  12   11.28    1.07
  -8  -7  12   11.66    1.10
  -8  -7  12    9.65    1.22
  -8  -7  13    0.43    0.75
  -8  -7  13    1.02    0.71
  -8  -7  14    1.07    0.66
  -8  -7  14    1.94    0.80
  -8  -6  -7    2.70    0.95
  -8  -6  -6    0.65    1.05
  -8  -6  -6    0.72    0.79
  -8  -6  -5   35.91    2.00
  -8  -6  -5   36.32    1.99
  -8  -6  -4   12.30    1.21
  -8  -6  -4   11.60    1.17
  -8  -6  -3   13.58    1.40
  -8  -6  -3   15.43    1.29
  -8  -6  -2    1.70    1.42
  -8  -6  -2    1.13    1.14
  -8  -6  -2    0.97    0.70
  -8  -6  -1   17.09    1.64
  -8  -6  -1   16.86    1.51
  -8  -6   0   18.45    1.77
  -8  -6   0   18.09    1.85
  -8  -6   1    3.17    1.38
  -8  -6   1    3.04    1.37
  -8  -6   1    2.69    0.99
  -8  -6   1    2.78    1.09
  -8  -6   2    5.35    1.36
  -8  -6   2    4.86    1.24
  -8  -6   2    5.46    1.16
  -8  -6   2    4.49    1.23
  -8  -6   3  166.55    7.84
  -8  -6   3  180.94    7.97
  -8  -6   3  167.85    7.96
  -8  -6   3  188.14    8.01
  -8  -6   3  179.56    7.91
  -8  -6   4   62.29    3.16
  -8  -6   4   58.60    3.11
  -8  -6   4   62.78    3.31
  -8  -6   4   63.52    3.40
  -8  -6   4   63.27    3.32
  -8  -6   4   63.30    3.31
  -8  -6   5   27.65    1.99
  -8  -6   5   30.56    2.06
  -8  -6   5   31.40    2.06
  -8  -6   5   29.80    2.11
  -8  -6   5   32.63    2.24
  -8  -6   6  124.21    5.86
  -8  -6   6  132.28    6.00
  -8  -6   6  132.68    5.94
  -8  -6   6  120.11    6.02
  -8  -6   7   90.36    4.40
  -8  -6   7   99.31    4.54
  -8  -6   7   93.13    4.55
  -8  -6   7   88.22    4.60
  -8  -6   8   22.40    1.58
  -8  -6   8   25.08    1.98
  -8  -6   8   26.14    1.82
  -8  -6   9    6.00    1.20
  -8  -6  10    8.89    1.41
  -8  -6  10    8.78    1.27
  -8  -6  10    9.20    1.28
  -8  -6  11    9.50    1.36
  -8  -6  11   10.45    1.25
  -8  -6  12    6.67    1.06
  -8  -6  12    7.42    1.16
  -8  -6  12    7.72    1.13
  -8  -6  13    9.28    1.00
  -8  -6  13    7.65    1.05
  -8  -6  13    9.01    1.07
  -8  -6  13    9.89    1.12
  -8  -6  14    7.60    0.97
  -8  -6  14   10.95    0.95
  -8  -6  14   10.40    0.99
  -8  -6  14   10.96    1.08
  -8  -6  15   11.54    0.97
  -8  -6  15   11.62    0.89
  -8  -5  -8    4.84    1.09
  -8  -5  -8    4.29    0.88
  -8  -5  -7    4.70    1.01
  -8  -5  -6    3.48    1.12
  -8  -5  -5   13.12    1.44
  -8  -5  -5   11.74    1.56
  -8  -5  -5   11.38    1.22
  -8  -5  -4   21.54    1.84
  -8  -5  -4   25.54    1.74
  -8  -5  -4   24.44    2.07
  -8  -5  -3   34.21    2.25
  -8  -5  -3   34.97    2.26
  -8  -5  -3   35.53    2.50
  -8  -5  -2    0.84    1.29
  -8  -5  -2    1.37    1.33
  -8  -5  -1   37.74    2.34
  -8  -5  -1   37.95    2.48
  -8  -5  -1   36.11    2.68
  -8  -5   0    8.26    1.36
  -8  -5   0    9.20    1.24
  -8  -5   0    7.11    1.05
  -8  -5   0    6.74    1.91
  -8  -5   0    7.58    1.65
  -8  -5   1   15.83    1.48
  -8  -5   1   12.96    1.53
  -8  -5   1   14.89    1.40
  -8  -5   1   18.41    1.60
  -8  -5   1   14.78    2.04
  -8  -5   2   67.99    6.23
  -8  -5   2   72.06    3.96
  -8  -5   2   78.31    3.87
  -8  -5   2   85.60    4.01
  -8  -5   2   78.53    4.10
  -8  -5   3    9.39    3.43
  -8  -5   3    5.21    1.53
  -8  -5   3    8.48    1.36
  -8  -5   3    7.89    1.24
  -8  -5   3    8.79    1.71
  -8  -5   4   93.57    7.48
  -8  -5   4   95.93    4.77
  -8  -5   4   98.07    4.62
  -8  -5   4  104.62    4.73
  -8  -5   4   86.50    4.59
  -8  -5   5   21.13    4.25
  -8  -5   5   30.95    2.07
  -8  -5   5   28.29    1.91
  -8  -5   5   21.81    1.80
  -8  -5   6    6.52    3.65
  -8  -5   6    7.14    1.34
  -8  -5   6    7.12    1.41
  -8  -5   7   87.00    4.31
  -8  -5   7   89.92    4.35
  -8  -5   8    8.37    1.32
  -8  -5   9   28.49    1.81
  -8  -5   9   28.41    2.22
  -8  -5   9   29.74    2.01
  -8  -5  10   23.48    1.95
  -8  -5  10   24.44    1.83
  -8  -5  11    1.43    0.98
  -8  -5  11    1.63    1.24
  -8  -5  11    2.86    1.10
  -8  -5  12   27.97    1.88
  -8  -5  12   28.98    1.97
  -8  -5  13    0.78    0.93
  -8  -5  13    1.48    0.96
  -8  -5  14    4.63    1.04
  -8  -5  14    7.34    1.00
  -8  -5  15    5.68    1.08
  -8  -5  15   15.51    1.12
  -8  -5  16   23.57    1.38
  -8  -5  16   21.59    1.46
  -8  -4  -9   26.69    1.78
  -8  -4  -7    9.72    1.37
  -8  -4  -7    9.43    1.35
  -8  -4  -6    4.50    1.49
  -8  -4  -6    2.63    1.39
  -8  -4  -5   38.45    2.73
  -8  -4  -5   39.85    2.30
  -8  -4  -5   40.11    2.54
  -8  -4  -4   46.30    3.06
  -8  -4  -4   44.01    2.61
  -8  -4  -4   46.11    2.82
  -8  -4  -3   26.62    2.00
  -8  -4  -3   23.80    2.53
  -8  -4  -1   42.80    3.27
  -8  -4   0   12.05    2.41
  -8  -4   0   10.28    1.35
  -8  -4   0   12.34    1.36
  -8  -4   1   78.33    4.37
  -8  -4   1   71.83    6.37
  -8  -4   1   83.13    4.22
  -8  -4   1   77.80    3.89
  -8  -4   1   73.71    3.73
  -8  -4   2    6.22    2.18
  -8  -4   2    4.00    3.45
  -8  -4   2    5.57    1.23
  -8  -4   2    5.08    1.69
  -8  -4   2    5.30    1.10
  -8  -4   3  121.53    6.12
  -8  -4   3  123.46    8.77
  -8  -4   3  136.07    5.95
  -8  -4   3  123.06    5.82
  -8  -4   4    2.22    1.57
  -8  -4   4    1.86    1.65
  -8  -4   4    3.84    3.77
  -8  -4   4    3.62    1.10
  -8  -4   4    2.06    1.21
  -8  -4   4    2.66    1.63
  -8  -4   5   80.01    4.08
  -8  -4   5   82.28    4.23
  -8  -4   5   68.13    6.89
  -8  -4   5   79.05    4.27
  -8  -4   5   83.66    4.13
  -8  -4   5   84.12    4.06
  -8  -4   6   33.16    2.45
  -8  -4   6   28.74    5.00
  -8  -4   6   32.21    2.17
  -8  -4   6   37.58    2.42
  -8  -4   7    2.99    3.85
  -8  -4   7    3.62    1.22
  -8  -4   7    3.20    1.47
  -8  -4   8    7.89    1.59
  -8  -4   8    9.69    1.46
  -8  -4   9   44.27    2.51
  -8  -4   9   36.16    5.27
  -8  -4  10    8.11    1.20
  -8  -4  11   47.27    2.51
  -8  -4  11   38.40    2.45
  -8  -4  12    4.04    1.19
  -8  -4  12    4.66    1.29
  -8  -4  12    4.67    1.12
  -8  -4  13   33.92    2.07
  -8  -4  13   30.65    2.06
  -8  -4  14   -0.22    0.35
  -8  -4  14    0.20    1.04
  -8  -4  15   25.23    1.80
  -8  -4  16    4.05    1.01
  -8  -4  17    9.77    0.91
  -8  -3 -10   18.59    1.31
  -8  -3  -9    2.02    1.14
  -8  -3  -9    2.06    1.09
  -8  -3  -8   38.50    2.29
  -8  -3  -8   38.35    2.36
  -8  -3  -7    1.65    1.39
  -8  -3  -6  104.42    5.19
  -8  -3  -5    6.12    2.20
  -8  -3  -5    4.84    1.16
  -8  -3  -4   98.26    5.31
  -8  -3  -4   98.21    4.75
  -8  -3  -3   61.49    4.16
  -8  -3  -2   25.10    3.16
  -8  -3  -2   22.16    2.10
  -8  -3  -1    2.28    1.63
  -8  -3   0  102.62    5.00
  -8  -3   0   94.38    4.58
  -8  -3   1   13.25    1.66
  -8  -3   1   16.85    4.01
  -8  -3   1   12.33    1.32
  -8  -3   1   16.05    2.01
  -8  -3   2  211.50    9.13
  -8  -3   2  200.41   11.91
  -8  -3   2  199.90    8.99
  -8  -3   2  205.24    9.22
  -8  -3   2  197.37    8.88
  -8  -3   3   60.46    3.46
  -8  -3   3   55.08    6.21
  -8  -3   3   65.79    3.24
  -8  -3   3   59.70    3.13
  -8  -3   4   80.62    4.08
  -8  -3   4   77.78    7.20
  -8  -3   4   78.38    3.76
  -8  -3   4   69.67    4.08
  -8  -3   5   71.48    3.89
  -8  -3   5   72.91    3.89
  -8  -3   5   66.20    6.86
  -8  -3   5   68.91    3.83
  -8  -3   5   73.43    3.59
  -8  -3   6  106.58    5.17
  -8  -3   6   97.30    8.18
  -8  -3   6  102.85    5.10
  -8  -3   7    9.87    4.42
  -8  -3   7   13.33    1.66
  -8  -3   8   30.80    2.32
  -8  -3   8   29.69    2.00
  -8  -3   8   25.03    2.12
  -8  -3   9   16.39    1.50
  -8  -3   9   19.75    2.01
  -8  -3   9   18.52    4.58
  -8  -3   9   21.33    1.69
  -8  -3   9   18.62    1.62
  -8  -3   9   20.92    1.75
  -8  -3  10   11.60    1.36
  -8  -3  10   12.77    1.76
  -8  -3  10   12.72    4.22
  -8  -3  10   15.14    1.53
  -8  -3  10   14.65    1.46
  -8  -3  10   13.82    1.43
  -8  -3  11  112.10    4.96
  -8  -3  11  112.44    4.92
  -8  -3  11  105.56    5.02
  -8  -3  12   22.59    1.86
  -8  -3  12   24.44    1.78
  -8  -3  12   27.17    1.87
  -8  -3  13   26.23    1.84
  -8  -3  13   23.25    1.82
  -8  -3  14   -0.13    0.35
  -8  -3  14    1.84    1.12
  -8  -3  15    5.61    1.06
  -8  -3  15    5.56    1.00
  -8  -3  15    3.91    1.17
  -8  -3  16    0.15    0.84
  -8  -3  16    0.30    0.79
  -8  -3  16   -0.93    1.00
  -8  -3  17    2.65    0.99
  -8  -2 -10    9.16    1.12
  -8  -2 -10    8.55    1.13
  -8  -2  -9   17.12    1.44
  -8  -2  -9   19.23    1.64
  -8  -2  -8   22.45    1.92
  -8  -2  -8   26.05    2.03
  -8  -2  -7   23.61    2.22
  -8  -2  -7   24.26    2.16
  -8  -2  -6   31.91    2.89
  -8  -2  -5  156.94    7.24
  -8  -2  -5  140.95    6.62
  -8  -2  -4   24.29    3.26
  -8  -2  -3   42.13    2.76
  -8  -2  -2   43.85    2.90
  -8  -2  -1   48.89    2.79
  -8  -2  -1   50.33    3.09
  -8  -2   0   28.93    2.10
  -8  -2   0   27.47    4.55
  -8  -2   0   25.52    1.70
  -8  -2   0   31.65    2.38
  -8  -2   1  138.20    6.27
  -8  -2   1  131.06    9.13
  -8  -2   1  128.29    6.03
  -8  -2   1  138.09    6.40
  -8  -2   2    7.53    1.61
  -8  -2   2    9.75    4.38
  -8  -2   2    7.95    1.78
  -8  -2   2    7.88    1.09
  -8  -2   3  141.62    6.62
  -8  -2   3  133.51    9.55
  -8  -2   3  140.30    6.28
  -8  -2   4   73.53    3.87
  -8  -2   4   68.39    6.98
  -8  -2   4   70.06    3.87
  -8  -2   5  100.21    5.05
  -8  -2   5  101.97    8.39
  -8  -2   5  102.97    5.04
  -8  -2   6   23.90    2.27
  -8  -2   6   20.23    5.27
  -8  -2   6   24.74    2.15
  -8  -2   6   24.86    1.74
  -8  -2   7   58.92    6.85
  -8  -2   7   60.42    3.16
  -8  -2   7   63.28    3.16
  -8  -2   7   57.74    3.34
  -8  -2   8   92.57    4.64
  -8  -2   8   82.85    7.92
  -8  -2   8   86.07    4.33
  -8  -2   8   93.26    4.48
  -8  -2   8   89.84    4.33
  -8  -2   9   24.24    1.77
  -8  -2   9   25.91    2.25
  -8  -2   9   25.28    1.83
  -8  -2   9   26.20    2.01
  -8  -2   9   25.75    1.82
  -8  -2  10  129.89    6.88
  -8  -2  10  160.86    7.16
  -8  -2  10  133.93   10.22
  -8  -2  10  159.10    7.01
  -8  -2  10  160.23    6.99
  -8  -2  10  166.10    6.98
  -8  -2  11   32.58    2.21
  -8  -2  11   36.66    2.43
  -8  -2  11   29.83    5.19
  -8  -2  11   37.99    2.28
  -8  -2  11   36.77    2.23
  -8  -2  12    7.28    1.33
  -8  -2  12    4.34    1.27
  -8  -2  12    7.81    1.36
  -8  -2  12    8.22    1.25
  -8  -2  13   82.94    4.47
  -8  -2  13  101.21    4.51
  -8  -2  13   96.35    4.46
  -8  -2  13   89.33    4.40
  -8  -2  14   65.32    3.27
  -8  -2  14   58.95    3.27
  -8  -2  15   15.77    1.59
  -8  -2  16    1.96    0.96
  -8  -2  16    2.59    0.90
  -8  -2  16    1.15    1.10
  -8  -2  17    7.57    0.99
  -8  -2  17    6.30    0.87
  -8  -2  18   29.34    1.63
  -8  -1 -10   14.90    1.35
  -8  -1 -10   18.22    1.44
  -8  -1  -9    1.47    1.17
  -8  -1  -9    0.79    1.36
  -8  -1  -8   23.18    2.05
  -8  -1  -8   23.57    2.09
  -8  -1  -7    1.64    2.11
  -8  -1  -6   59.82    4.04
  -8  -1  -4    0.09    1.42
  -8  -1  -3   55.87    3.29
  -8  -1  -2   86.11    4.46
  -8  -1  -1  277.01   12.17
  -8  -1  -1  281.55   12.36
  -8  -1   0  146.56    6.77
  -8  -1   0  142.18    9.48
  -8  -1   0  146.89    6.89
  -8  -1   1   67.77    3.60
  -8  -1   1   57.88    6.41
  -8  -1   1   65.72    3.67
  -8  -1   2  216.32    9.73
  -8  -1   2  199.44   12.58
  -8  -1   2  231.24    9.78
  -8  -1   2  211.87    9.44
  -8  -1   3   59.52    3.37
  -8  -1   3   49.19    6.47
  -8  -1   3   58.75    3.36
  -8  -1   4  163.85    7.58
  -8  -1   4  162.66   10.80
  -8  -1   5   15.20    2.03
  -8  -1   5   14.63    5.62
  -8  -1   5   16.69    1.30
  -8  -1   5   15.89    1.32
  -8  -1   6   74.20    4.03
  -8  -1   6   68.21    7.58
  -8  -1   6   77.08    3.62
  -8  -1   6   72.15    3.60
  -8  -1   7   68.50    3.33
  -8  -1   7   63.97    3.33
  -8  -1   8   62.40    3.40
  -8  -1   8   76.25    3.92
  -8  -1   8   65.42    7.31
  -8  -1   8   74.15    3.53
  -8  -1   8   72.39    3.50
  -8  -1   9    4.04    1.74
  -8  -1   9    5.54    1.18
  -8  -1   9    5.13    1.21
  -8  -1   9    3.81    1.39
  -8  -1   9    4.16    1.11
  -8  -1  10   89.16    4.27
  -8  -1  10   90.91    4.58
  -8  -1  10   76.56    7.67
  -8  -1  10   87.91    4.28
  -8  -1  10   84.00    4.26
  -8  -1  10   88.54    4.26
  -8  -1  11   40.25    2.35
  -8  -1  11   37.31    2.58
  -8  -1  11   43.52    5.80
  -8  -1  11   38.83    2.39
  -8  -1  11   35.31    2.27
  -8  -1  12   31.77    2.22
  -8  -1  12   34.13    2.29
  -8  -1  12   29.92    4.90
  -8  -1  12   35.34    2.22
  -8  -1  12   33.65    2.15
  -8  -1  13   75.23    3.89
  -8  -1  13   80.64    3.87
  -8  -1  13   72.39    3.79
  -8  -1  13   77.01    3.81
  -8  -1  14   20.40    1.76
  -8  -1  14   20.14    1.62
  -8  -1  14   19.57    1.69
  -8  -1  15  107.75    4.77
  -8  -1  15   91.10    4.73
  -8  -1  16   15.28    1.49
  -8  -1  17   14.52    1.22
  -8  -1  17   14.56    1.18
  -8  -1  18    2.13    0.72
  -8  -1  18    2.94    0.77
  -8   0 -11   13.37    1.10
  -8   0 -10   20.96    1.52
  -8   0 -10   25.48    1.70
  -8   0  -9   -0.40    1.41
  -8   0  -8   36.61    2.74
  -8   0  -7   53.89    3.72
  -8   0  -4   80.42    4.15
  -8   0  -3    1.28    1.49
  -8   0  -2  155.86    7.24
  -8   0  -1  107.96    5.31
  -8   0  -1  116.39    5.49
  -8   0   0   88.87    4.60
  -8   0   0   77.81    7.42
  -8   0   1  115.47    5.56
  -8   0   1  112.63    8.74
  -8   0   2   27.86    5.99
  -8   0   3   69.39    7.38
  -8   0   4  177.25   11.54
  -8   0   5  142.49    6.30
  -8   0   5  139.86    6.30
  -8   0   5  148.11   10.38
  -8   0   6  136.60    6.18
  -8   0   6  140.52    6.19
  -8   0   6  124.70   10.00
  -8   0   7    4.75    1.06
  -8   0   7    4.35    0.97
  -8   0   8    9.06    1.19
  -8   0   8   10.48    1.22
  -8   0   8    7.74    1.20
  -8   0   8    8.26    5.80
  -8   0   9   19.96    1.72
  -8   0   9   18.50    6.22
  -8   0   9   23.66    1.75
  -8   0   9   24.92    1.71
  -8   0  10   59.16    3.22
  -8   0  10   61.52    3.58
  -8   0  10   59.02    7.09
  -8   0  10   61.29    3.21
  -8   0  10   63.73    3.19
  -8   0  11   13.28    1.91
  -8   0  11   12.12    5.16
  -8   0  11   10.57    1.52
  -8   0  11   11.65    1.43
  -8   0  11   10.93    1.41
  -8   0  12   37.48    2.47
  -8   0  12   40.67    2.65
  -8   0  12   34.03    5.53
  -8   0  12   40.76    2.43
  -8   0  12   40.89    2.40
  -8   0  13   13.62    1.57
  -8   0  13   12.43    1.49
  -8   0  13   14.31    1.49
  -8   0  13   15.04    1.67
  -8   0  14   44.59    2.73
  -8   0  14   45.26    2.63
  -8   0  14   47.69    2.59
  -8   0  15    3.95    1.15
  -8   0  15    4.64    1.09
  -8   0  15    4.90    1.33
  -8   0  16    3.04    0.99
  -8   0  16    1.37    1.14
  -8   0  17    3.93    1.12
  -8   0  18   34.97    1.86
  -8   0  18   33.86    1.88
  -8   1 -11    2.63    0.79
  -8   1 -10    8.69    1.20
  -8   1  -9   21.92    1.89
  -8   1  -8    3.69    2.12
  -8   1  -4   21.47    1.94
  -8   1  -3   92.83    4.64
  -8   1  -2    2.84    1.57
  -8   1  -1  133.80    6.21
  -8   1   0    6.75    4.71
  -8   1   1    7.95    5.30
  -8   1   2   14.43    5.50
  -8   1   3   98.63    8.48
  -8   1   4   26.41    6.13
  -8   1   5  267.32   11.53
  -8   1   5  280.25   15.28
  -8   1   6   55.35    2.77
  -8   1   6   54.32    2.72
  -8   1   6   45.97    7.40
  -8   1   7    7.68    1.06
  -8   1   7    9.98    1.10
  -8   1   7    8.55    1.11
  -8   1   8   36.59    2.23
  -8   1   8   40.00    2.28
  -8   1   8   42.77    2.23
  -8   1   8   33.99    7.37
  -8   1   9  100.24    5.06
  -8   1   9  113.65    5.08
  -8   1   9  113.91    5.06
  -8   1  10   10.55    1.32
  -8   1  10    9.12    1.21
  -8   1  10    8.62    1.44
  -8   1  10    5.11    6.01
  -8   1  11   47.23    2.82
  -8   1  11   49.66    2.78
  -8   1  11   50.09    2.70
  -8   1  12   11.86    1.83
  -8   1  12    6.75    4.58
  -8   1  12    9.37    1.63
  -8   1  12   10.85    1.38
  -8   1  12    9.53    1.42
  -8   1  13    9.41    1.52
  -8   1  13    9.49    1.42
  -8   1  13   12.83    1.42
  -8   1  13   10.64    1.59
  -8   1  14    2.39    1.11
  -8   1  14    1.95    1.19
  -8   1  14    1.71    1.40
  -8   1  15   16.19    1.74
  -8   1  15   17.65    1.59
  -8   1  15   18.77    1.52
  -8   1  16    1.11    1.05
  -8   1  16    1.45    0.96
  -8   1  16   -0.73    1.20
  -8   1  17   16.87    1.28
  -8   1  17   12.26    1.39
  -8   1  18    0.44    0.77
  -8   2 -10   10.17    1.20
  -8   2  -3  105.48    5.14
  -8   2  -1   55.89    6.27
  -8   2   0   88.18    7.48
  -8   2   1   80.05    7.41
  -8   2   2   62.64    6.67
  -8   2   3   44.41    6.22
  -8   2   4   83.07    7.94
  -8   2   5  179.70   11.55
  -8   2   6    5.46    0.88
  -8   2   6    6.21    0.94
  -8   2   6    7.20    6.15
  -8   2   7   45.51    2.46
  -8   2   7   44.79    2.53
  -8   2   8   50.39    2.60
  -8   2   8   47.37    2.56
  -8   2   8   48.56    2.72
  -8   2   8   40.59    7.80
  -8   2   9    1.70    1.03
  -8   2   9    2.71    1.33
  -8   2   9    4.30    6.94
  -8   2  10  176.15    7.74
  -8   2  10  172.09    7.75
  -8   2  11   15.50    1.59
  -8   2  11   19.14    6.49
  -8   2  11   20.25    1.82
  -8   2  12    5.05    1.55
  -8   2  12    6.72    5.04
  -8   2  12    5.76    1.29
  -8   2  13   13.67    1.67
  -8   2  13   13.95    1.52
  -8   2  13   14.48    1.75
  -8   2  14   32.57    2.08
  -8   2  14   26.47    2.19
  -8   2  15    1.84    1.10
  -8   2  15   -0.31    1.26
  -8   2  16   10.25    1.09
  -8   2  16   12.11    1.29
  -8   2  16   10.25    1.17
  -8   2  16   10.15    1.38
  -8   2  17    4.52    0.99
  -8   2  17    3.83    0.87
  -8   2  17    3.42    1.07
  -8   2  18    0.12    0.72
  -8   3  -1   45.46    5.68
  -8   3   0   29.52    5.05
  -8   3   1   40.90    5.67
  -8   3   2   13.64    4.83
  -8   3   3   58.73    6.49
  -8   3   4  190.93   11.46
  -8   3   5   18.79    5.73
  -8   3   6   33.65    6.71
  -8   3   6   32.47    2.06
  -8   3   7   51.24    2.61
  -8   3   7   47.02    2.51
  -8   3   7   48.89    7.74
  -8   3   7   54.18    2.75
  -8   3   8   21.30    1.58
  -8   3   8   23.11    1.91
  -8   3   8   28.33    7.59
  -8   3   9  169.22    7.86
  -8   3   9  187.42    7.95
  -8   3   9  155.60   12.50
  -8   3  10   77.46    3.73
  -8   3  10   71.62    3.80
  -8   3  11  134.53    6.42
  -8   3  11  151.20    6.59
  -8   3  12   66.93    3.46
  -8   3  12   66.59    3.62
  -8   3  13   24.27    1.84
  -8   3  13   24.88    2.11
  -8   3  14   15.26    1.49
  -8   3  14   12.25    1.68
  -8   3  15    3.03    0.92
  -8   3  15    2.61    1.09
  -8   3  15    2.20    1.31
  -8   3  16    8.71    1.06
  -8   3  16   11.49    1.21
  -8   3  16   10.22    1.39
  -8   3  17   18.31    1.47
  -8   3  17   14.89    1.24
  -8   3  17   19.89    1.35
  -8   3  18    2.43    0.69
  -8   4  -1    0.78    3.78
  -8   4   0   24.58    4.79
  -8   4   1   21.79    4.85
  -8   4   2   61.87    6.12
  -8   4   3   29.83    5.19
  -8   4   4   24.11    5.24
  -8   4   5   26.00    5.56
  -8   4   6   13.01    1.61
  -8   4   7   41.28    7.20
  -8   4   7   44.97    2.62
  -8   4   8   49.29    2.56
  -8   4   8   45.16    2.88
  -8   4   9  170.21    7.32
  -8   4   9  158.26    7.43
  -8   4  10  175.29    7.92
  -8   4  10  182.05    8.07
  -8   4  10  158.11   12.24
  -8   4  11  108.08    5.21
  -8   4  11  117.66    5.40
  -8   4  12   40.69    2.47
  -8   4  12   42.48    2.74
  -8   4  13   17.90    1.55
  -8   4  13   14.44    1.85
  -8   4  14   21.00    1.63
  -8   4  14   17.52    1.85
  -8   4  15   15.38    1.41
  -8   4  15   11.64    1.21
  -8   4  15   15.64    1.54
  -8   4  16    4.90    0.89
  -8   4  16    5.77    1.01
  -8   4  16    4.90    1.17
  -8   4  17   28.79    1.70
  -8   4  17   29.07    1.66
  -8   5  -1   93.44    7.02
  -8   5   0    9.68    4.15
  -8   5   1   65.25    6.12
  -8   5   2   58.87    6.03
  -8   5   3    8.56    4.34
  -8   5   4   19.22    4.93
  -8   5   5   18.59    5.07
  -8   5   5   16.42    1.81
  -8   5   6   99.58    4.79
  -8   5   7   50.67    7.34
  -8   5   7   54.91    3.23
  -8   5   8  104.10    4.82
  -8   5   8  106.96    5.16
  -8   5   9   23.24    1.67
  -8   5   9   22.73    7.97
  -8   5   9   27.56    2.42
  -8   5  10  158.63    7.10
  -8   5  10  161.42    7.31
  -8   5  11    7.50    1.24
  -8   5  11    5.41    1.90
  -8   5  12   31.61    2.08
  -8   5  12   33.30    2.44
  -8   5  13   -0.63    1.02
  -8   5  13    1.53    1.47
  -8   5  14   17.46    1.46
  -8   5  14   15.73    1.74
  -8   5  15    8.24    1.13
  -8   5  15    6.60    1.32
  -8   5  16    1.77    0.87
  -8   5  16    1.24    1.03
  -8   5  17   31.52    1.74
  -8   6  -1  109.16    7.41
  -8   6   0   39.98    5.01
  -8   6   1   73.65    6.37
  -8   6   2   76.72    6.54
  -8   6   3   12.87    4.63
  -8   6   4   15.02    4.65
  -8   6   5   76.99    3.86
  -8   6   5   60.33    6.65
  -8   6   6    6.68    1.83
  -8   6   7    2.11    5.56
  -8   6   7    3.09    1.88
  -8   6   8   15.08    6.59
  -8   6   8   15.82    2.14
  -8   6   9   69.06    3.45
  -8   6   9   71.45    3.92
  -8   6  10    2.48    1.02
  -8   6  10    1.65    1.92
  -8   6  11   44.64    2.50
  -8   6  11   45.64    2.96
  -8   6  12    0.72    0.98
  -8   6  12    3.63    1.63
  -8   6  13   16.28    1.41
  -8   6  13   15.53    1.82
  -8   6  14   23.53    1.62
  -8   6  14   22.99    1.85
  -8   6  15   11.34    1.10
  -8   6  15   10.33    1.28
  -8   6  16    0.97    0.75
  -8   7  -1   21.79    3.92
  -8   7   0   69.53    6.03
  -8   7   1   34.71    4.64
  -8   7   2  129.52    8.52
  -8   7   3   69.05    6.35
  -8   7   4   12.64    1.75
  -8   7   4   11.82    4.52
  -8   7   5   14.23    4.83
  -8   7   5   12.88    1.90
  -8   7   6  175.18   10.91
  -8   7   6  182.19    8.26
  -8   7   7    6.92    2.03
  -8   7   8   10.89    2.26
  -8   7   9   39.23    2.98
  -8   7  10    8.75    1.13
  -8   7  10   13.67    2.15
  -8   7  11    7.07    1.10
  -8   7  11    7.33    1.94
  -8   7  12    2.79    0.94
  -8   7  12    3.34    1.56
  -8   7  13    5.90    1.01
  -8   7  13    5.80    1.40
  -8   7  14   19.39    1.36
  -8   7  14   20.67    1.60
  -8   7  15    6.85    0.88
  -8   8   4  140.71    6.57
  -8   8   5   10.51    1.96
  -8   8   6   78.05    4.22
  -8   8   7    2.44    2.07
  -8   8   8  100.38    5.17
  -8   8   9   44.74    3.15
  -8   8  10   58.75    3.42
  -8   8  11   23.43    2.11
  -8   8  12   60.90    3.39
  -8   8  12   69.18    3.19
  -8   8  13   33.52    2.01
  -8   8  13   28.44    1.69
  -8   9   3    4.20    1.58
  -8   9   4   20.87    2.08
  -8   9   5    5.74    1.85
  -8   9   6    5.33    2.00
  -8   9   7   36.94    2.88
  -8   9   8    5.46    2.09
  -8   9   9   15.12    2.10
  -8   9  10    3.82    1.68
  -8   9  11    6.74    1.53
  -8   9  12    4.39    1.19
  -8  10   3   -1.54    1.50
  -8  10   4    5.56    1.72
  -8  10   5    3.18    1.88
  -8  10   6   11.42    2.11
  -8  10   7    1.20    1.98
  -8  10   8   38.67    2.73
  -8  10   9   25.35    2.10
  -8  10  10    0.39    1.37
  -8  11   4    2.73    1.58
  -8  11   5    1.84    1.64
  -8  11   6   15.79    1.95
  -8  11   7   -0.34    1.62
  -7 -10   1   -0.17    0.24
  -7 -10   8   10.27    1.04
  -7 -10   9    7.92    0.97
  -7 -10  10    4.81    0.83
  -7  -9  -3    4.57    0.68
  -7  -9  -2    0.01    0.29
  -7  -9  -1   16.49    1.36
  -7  -9   1    9.82    1.21
  -7  -9   2   46.58    2.50
  -7  -9   3   21.66    1.55
  -7  -9   4    7.55    1.02
  -7  -9   4    6.80    1.00
  -7  -9   5    1.97    0.96
  -7  -9   5    2.12    0.79
  -7  -9   5    2.31    1.04
  -7  -9   6   18.98    1.29
  -7  -9   6   23.71    1.35
  -7  -9   7    5.90    1.02
  -7  -9   7    5.21    1.07
  -7  -9   8   18.39    1.40
  -7  -9   8   18.77    1.50
  -7  -9   9    1.82    0.82
  -7  -9   9    0.63    0.88
  -7  -9   9    1.28    0.98
  -7  -9  10   10.67    1.05
  -7  -9  10   10.82    0.98
  -7  -9  10    7.80    1.15
  -7  -9  11    3.89    0.81
  -7  -9  11    3.80    0.90
  -7  -9  12    8.42    0.85
  -7  -8  -6   13.17    1.08
  -7  -8  -5   -0.20    0.38
  -7  -8  -4   -0.51    0.40
  -7  -8  -3    0.30    0.38
  -7  -8  -3    4.23    0.99
  -7  -8  -2    0.09    0.36
  -7  -8  -2   28.70    1.46
  -7  -8  -1   15.95    1.52
  -7  -8   0   20.01    1.70
  -7  -8   2   36.83    2.28
  -7  -8   2   35.76    2.21
  -7  -8   3  102.95    4.68
  -7  -8   3   88.68    4.69
  -7  -8   3  101.64    4.75
  -7  -8   4   56.91    3.26
  -7  -8   4   65.66    3.29
  -7  -8   4   63.90    3.43
  -7  -8   5    7.67    1.24
  -7  -8   5    6.51    1.14
  -7  -8   5    9.77    1.36
  -7  -8   5    8.90    1.32
  -7  -8   6    6.38    1.26
  -7  -8   6    6.01    1.00
  -7  -8   6    7.77    1.39
  -7  -8   6    9.31    1.28
  -7  -8   6    6.97    1.21
  -7  -8   7    3.54    1.14
  -7  -8   7   -0.16    0.42
  -7  -8   7    1.29    1.20
  -7  -8   7    0.39    1.04
  -7  -8   7    2.43    1.11
  -7  -8   8    1.73    1.02
  -7  -8   8    1.01    1.12
  -7  -8   9   45.44    2.65
  -7  -8   9   50.70    2.56
  -7  -8   9   42.20    2.63
  -7  -8  10    4.19    1.07
  -7  -8  10    5.63    1.00
  -7  -8  10    4.09    1.05
  -7  -8  10    2.74    1.12
  -7  -8  11    1.30    0.91
  -7  -8  11    0.78    0.86
  -7  -8  11    1.18    0.86
  -7  -8  11    1.22    1.02
  -7  -8  12    7.33    1.01
  -7  -8  12    6.06    0.72
  -7  -8  12    8.06    0.97
  -7  -8  13   24.27    1.21
  -7  -8  13   25.35    1.30
  -7  -8  14    3.94    0.85
  -7  -7  -7    2.64    1.01
  -7  -7  -7    2.88    0.76
  -7  -7  -6   19.79    1.59
  -7  -7  -6   15.89    1.24
  -7  -7  -5    6.32    1.28
  -7  -7  -5    7.10    1.07
  -7  -7  -5    7.53    0.98
  -7  -7  -4    0.92    0.99
  -7  -7  -4    1.15    0.85
  -7  -7  -3   22.02    1.74
  -7  -7  -3   22.35    1.42
  -7  -7  -2   40.54    1.77
  -7  -7  -2   -0.03    0.36
  -7  -7  -1   46.51    2.70
  -7  -7   0    5.52    1.38
  -7  -7   0    4.66    1.10
  -7  -7   1    3.76    1.14
  -7  -7   1    4.68    1.18
  -7  -7   2   -0.62    1.33
  -7  -7   2   -0.09    1.14
  -7  -7   2    1.97    1.20
  -7  -7   2    0.39    1.14
  -7  -7   3   93.40    4.59
  -7  -7   3   98.80    4.71
  -7  -7   3   94.54    4.73
  -7  -7   3   98.10    4.71
  -7  -7   3  101.27    4.79
  -7  -7   4  163.18    7.90
  -7  -7   4  173.48    7.93
  -7  -7   4  182.66    8.08
  -7  -7   4  182.35    8.01
  -7  -7   4  185.01    8.04
  -7  -7   5    6.05    1.23
  -7  -7   5    8.50    1.34
  -7  -7   5    6.74    1.46
  -7  -7   5   10.08    1.41
  -7  -7   6   66.63    3.50
  -7  -7   6   67.50    3.35
  -7  -7   6   63.46    3.57
  -7  -7   6   65.35    3.44
  -7  -7   7   20.58    1.80
  -7  -7   7   21.66    1.53
  -7  -7   7   18.95    1.84
  -7  -7   7   19.18    1.76
  -7  -7   7   22.31    1.75
  -7  -7   8   31.81    2.19
  -7  -7   8   32.03    2.10
  -7  -7   8   29.41    2.08
  -7  -7   8   30.67    1.78
  -7  -7   9   16.75    1.45
  -7  -7   9   18.07    1.66
  -7  -7   9   17.32    1.58
  -7  -7  10   16.52    1.68
  -7  -7  10   14.36    1.46
  -7  -7  10   21.76    1.60
  -7  -7  10   21.11    1.58
  -7  -7  11    7.09    1.18
  -7  -7  11    8.88    1.30
  -7  -7  11    9.95    1.19
  -7  -7  11    7.70    1.18
  -7  -7  11    7.18    1.33
  -7  -7  12    4.02    1.08
  -7  -7  12    2.87    1.00
  -7  -7  12    5.32    1.06
  -7  -7  12    6.24    0.97
  -7  -7  13    1.68    1.00
  -7  -7  13    1.87    0.82
  -7  -7  13    2.65    0.89
  -7  -7  13    0.75    1.04
  -7  -7  14    4.88    0.96
  -7  -7  14    7.27    0.88
  -7  -7  14    6.62    1.05
  -7  -7  15    0.15    0.31
  -7  -7  15    1.42    0.77
  -7  -6  -9    7.58    0.89
  -7  -6  -8   -0.02    1.12
  -7  -6  -8    0.22    0.83
  -7  -6  -7   26.23    2.03
  -7  -6  -7   28.68    1.78
  -7  -6  -6    3.09    1.07
  -7  -6  -6    3.01    0.94
  -7  -6  -5   18.80    1.63
  -7  -6  -5   19.65    1.51
  -7  -6  -4   26.37    1.90
  -7  -6  -4   24.21    2.16
  -7  -6  -4   28.85    1.95
  -7  -6  -3   67.52    3.37
  -7  -6  -3   63.87    3.45
  -7  -6  -3   63.66    3.60
  -7  -6  -2   28.23    1.95
  -7  -6  -2   30.21    2.12
  -7  -6  -1    6.94    1.26
  -7  -6  -1   10.43    1.58
  -7  -6  -1    8.83    1.81
  -7  -6   0   30.87    2.07
  -7  -6   0   33.30    2.01
  -7  -6   0   32.85    2.12
  -7  -6   0   32.44    2.45
  -7  -6   0   36.28    2.41
  -7  -6   1   39.21    4.57
  -7  -6   1   36.09    2.23
  -7  -6   1   29.52    2.21
  -7  -6   1   32.12    2.14
  -7  -6   1   33.17    2.40
  -7  -6   2   23.69    4.14
  -7  -6   2   22.47    2.00
  -7  -6   2   24.20    2.04
  -7  -6   2   22.37    1.93
  -7  -6   2   22.96    1.83
  -7  -6   2   26.17    1.91
  -7  -6   3    1.14    3.12
  -7  -6   3    0.97    1.02
  -7  -6   3    3.95    1.29
  -7  -6   3    2.03    1.39
  -7  -6   3    1.22    1.33
  -7  -6   3    1.26    1.19
  -7  -6   3    1.12    1.28
  -7  -6   4  159.78   10.13
  -7  -6   4  148.38    7.07
  -7  -6   4  155.80    7.24
  -7  -6   4  164.42    7.15
  -7  -6   4  159.07    7.21
  -7  -6   4  159.48    7.14
  -7  -6   4  153.29    7.02
  -7  -6   5   36.70    2.62
  -7  -6   5   43.73    2.56
  -7  -6   5   41.55    2.52
  -7  -6   5   42.78    2.50
  -7  -6   6  204.27   12.97
  -7  -6   6  217.73   10.25
  -7  -6   6  229.11   10.20
  -7  -6   6  243.29   10.17
  -7  -6   6  229.65   10.07
  -7  -6   7   47.42    5.40
  -7  -6   7   46.57    2.89
  -7  -6   7   46.43    2.73
  -7  -6   7   47.87    2.60
  -7  -6   8   36.84    4.85
  -7  -6   8   33.04    2.25
  -7  -6   8   33.96    2.01
  -7  -6   9   43.70    2.70
  -7  -6   9   40.20    2.43
  -7  -6   9   46.28    2.62
  -7  -6  10    8.24    1.50
  -7  -6  10    9.46    1.31
  -7  -6  11    6.36    1.19
  -7  -6  11    6.38    1.35
  -7  -6  11    5.32    1.21
  -7  -6  12   13.72    1.39
  -7  -6  12   10.20    1.40
  -7  -6  12   12.74    1.37
  -7  -6  13    0.60    1.04
  -7  -6  13    0.61    0.85
  -7  -6  13    1.23    0.98
  -7  -6  14    8.20    1.28
  -7  -6  14   14.98    1.20
  -7  -6  15    0.18    0.95
  -7  -6  15   -0.13    0.32
  -7  -6  15    2.38    0.77
  -7  -6  15    2.48    0.94
  -7  -6  16   -0.12    0.29
  -7  -6  16    0.95    0.77
  -7  -5 -10   27.43    1.77
  -7  -5  -9   17.83    1.66
  -7  -5  -8    7.21    1.48
  -7  -5  -8    5.92    1.24
  -7  -5  -7   10.41    1.44
  -7  -5  -6   24.86    1.91
  -7  -5  -6   21.94    2.02
  -7  -5  -6   20.14    1.58
  -7  -5  -5   53.56    3.03
  -7  -5  -5   53.17    3.22
  -7  -5  -5   54.68    2.93
  -7  -5  -4    6.15    1.63
  -7  -5  -4    8.66    1.94
  -7  -5  -4    6.16    1.38
  -7  -5  -3    1.15    1.54
  -7  -5  -3    1.12    1.93
  -7  -5  -3    0.69    1.33
  -7  -5  -2    8.12    1.67
  -7  -5  -2    8.67    1.65
  -7  -5  -1   54.35    2.86
  -7  -5  -1   56.54    3.52
  -7  -5  -1   56.99    3.20
  -7  -5   0   68.90    5.89
  -7  -5   0   68.76    3.71
  -7  -5   0   72.54    3.66
  -7  -5   0   78.35    3.77
  -7  -5   0   78.17    4.10
  -7  -5   1   12.27    3.57
  -7  -5   1   12.76    1.58
  -7  -5   1   15.19    1.57
  -7  -5   1   14.15    1.41
  -7  -5   1   13.61    2.07
  -7  -5   2   19.41    3.92
  -7  -5   2   20.06    1.89
  -7  -5   2   23.66    1.69
  -7  -5   2   22.14    1.80
  -7  -5   2   21.62    2.10
  -7  -5   3   66.98    6.51
  -7  -5   3   70.52    3.71
  -7  -5   3   72.97    3.85
  -7  -5   3   74.16    3.64
  -7  -5   3   71.33    3.75
  -7  -5   4  123.43    9.45
  -7  -5   4  161.38    6.81
  -7  -5   4  152.74    6.72
  -7  -5   4  143.07    6.82
  -7  -5   4  137.18    6.69
  -7  -5   5  211.76   13.11
  -7  -5   5  246.52   10.22
  -7  -5   5  224.63   10.26
  -7  -5   5  248.64   10.27
  -7  -5   5  216.03   10.07
  -7  -5   6   10.28    1.36
  -7  -5   6    9.63    1.45
  -7  -5   6    7.69    3.69
  -7  -5   7  203.89    9.07
  -7  -5   8   59.38    3.12
  -7  -5   8   70.80    6.54
  -7  -5   9   91.28    4.42
  -7  -5   9   88.08    7.44
  -7  -5  10   17.23    1.60
  -7  -5  10   17.77    1.83
  -7  -5  10   17.98    4.04
  -7  -5  11   32.13    2.17
  -7  -5  11   26.89    2.01
  -7  -5  12   32.22    2.11
  -7  -5  12   28.55    2.15
  -7  -5  13    9.27    1.20
  -7  -5  13    7.67    1.37
  -7  -5  14    9.77    1.07
  -7  -5  14    8.41    1.28
  -7  -5  15    9.88    1.15
  -7  -5  15    6.59    1.26
  -7  -5  16    1.32    0.99
  -7  -5  16    1.95    0.80
  -7  -5  16    2.66    0.91
  -7  -5  17   14.34    1.24
  -7  -4 -11    3.20    0.97
  -7  -4 -11    2.62    0.83
  -7  -4 -10   35.65    2.20
  -7  -4 -10   35.79    2.05
  -7  -4  -9   17.04    1.72
  -7  -4  -9   14.68    1.54
  -7  -4  -8   17.68    1.64
  -7  -4  -7    1.16    1.51
  -7  -4  -6   32.37    2.51
  -7  -4  -6   29.39    1.94
  -7  -4  -6   31.67    2.34
  -7  -4  -5   30.49    2.08
  -7  -4  -5   30.66    2.67
  -7  -4  -5   31.45    2.42
  -7  -4  -4   80.06    4.01
  -7  -4  -4   76.55    4.50
  -7  -4  -3    0.03    2.30
  -7  -4  -1   23.92    2.74
  -7  -4  -1   25.39    1.76
  -7  -4  -1   27.25    2.16
  -7  -4  -1   23.30    1.60
  -7  -4   0   45.86    3.40
  -7  -4   0   46.44    4.94
  -7  -4   0   46.92    2.61
  -7  -4   0   43.60    2.44
  -7  -4   0   50.62    2.96
  -7  -4   1   26.67    2.69
  -7  -4   1   21.05    4.17
  -7  -4   1   24.18    1.65
  -7  -4   1   24.67    2.18
  -7  -4   1   22.83    1.78
  -7  -4   2   86.36    4.61
  -7  -4   2   84.87    4.32
  -7  -4   2   94.28    7.11
  -7  -4   2   86.59    4.13
  -7  -4   2   84.59    4.19
  -7  -4   3   36.34    2.38
  -7  -4   3   34.13    2.68
  -7  -4   3   32.87    4.82
  -7  -4   3   31.78    2.41
  -7  -4   3   34.04    2.15
  -7  -4   3   32.58    2.06
  -7  -4   4   36.13    2.62
  -7  -4   4   34.82    2.46
  -7  -4   4   42.97    5.20
  -7  -4   4   36.64    2.49
  -7  -4   4   40.48    2.23
  -7  -4   5   29.00    2.16
  -7  -4   5   25.98    2.04
  -7  -4   5   27.01    4.75
  -7  -4   5   25.97    2.11
  -7  -4   5   26.37    1.86
  -7  -4   6    0.18    3.77
  -7  -4   6    2.09    1.29
  -7  -4   7    9.43    1.65
  -7  -4   7   10.05    1.42
  -7  -4   8   38.02    2.48
  -7  -4   8   48.65    2.84
  -7  -4   8   47.27    5.67
  -7  -4   8   50.52    2.63
  -7  -4   8   47.78    2.63
  -7  -4   9   37.74    2.33
  -7  -4   9   42.17    2.59
  -7  -4   9   39.85    2.41
  -7  -4   9   38.84    2.29
  -7  -4   9   35.81    5.20
  -7  -4  10  142.68    6.53
  -7  -4  10  130.73    9.39
  -7  -4  10  143.47    6.55
  -7  -4  11   10.39    1.30
  -7  -4  11    8.80    1.40
  -7  -4  11    8.35    3.39
  -7  -4  12   28.76    2.11
  -7  -4  12   26.56    2.06
  -7  -4  12   30.04    1.89
  -7  -4  13   15.58    1.69
  -7  -4  13   17.79    1.55
  -7  -4  13   16.39    1.51
  -7  -4  13   19.34    1.62
  -7  -4  13   19.85    1.55
  -7  -4  14    3.42    1.08
  -7  -4  14    2.63    1.25
  -7  -4  14    3.22    1.13
  -7  -4  14    2.41    0.97
  -7  -4  15    6.97    1.18
  -7  -4  15    4.94    1.24
  -7  -4  15    7.54    1.14
  -7  -4  15    9.01    1.06
  -7  -4  16    8.69    1.32
  -7  -4  16   14.11    1.27
  -7  -4  17   15.09    1.41
  -7  -4  17   19.42    1.38
  -7  -3 -11    4.70    1.09
  -7  -3 -11    4.70    0.99
  -7  -3 -10    8.87    1.41
  -7  -3 -10   11.07    1.37
  -7  -3  -9   19.93    1.71
  -7  -3  -9   23.86    1.93
  -7  -3  -8  165.37    7.80
  -7  -3  -8  179.97    7.85
  -7  -3  -7   71.19    3.92
  -7  -3  -7   70.31    3.90
  -7  -3  -6   15.21    2.46
  -7  -3  -6   14.76    1.42
  -7  -3  -5    9.45    2.62
  -7  -3  -5   10.10    1.42
  -7  -3  -4    3.62    2.68
  -7  -3  -3  146.36    7.28
  -7  -3  -2   88.22    4.49
  -7  -3  -1  191.26    8.05
  -7  -3  -1  165.25    7.75
  -7  -3   0   31.32    2.12
  -7  -3   0   29.68    4.45
  -7  -3   0   32.82    2.40
  -7  -3   0   30.04    1.93
  -7  -3   1   95.00    4.78
  -7  -3   1   97.73    7.39
  -7  -3   1   96.18    4.52
  -7  -3   1  103.03    4.88
  -7  -3   1  100.44    4.63
  -7  -3   2   16.44    1.77
  -7  -3   2   13.12    4.18
  -7  -3   2   15.56    1.82
  -7  -3   2   17.51    1.34
  -7  -3   2   18.01    1.46
  -7  -3   3   76.27    3.89
  -7  -3   3   69.65    6.60
  -7  -3   3   73.19    3.59
  -7  -3   4   23.52    2.01
  -7  -3   4   28.08    4.94
  -7  -3   4   24.88    2.05
  -7  -3   5   43.66    2.68
  -7  -3   5   41.47    2.61
  -7  -3   5   41.89    5.65
  -7  -3   6    1.40    4.26
  -7  -3   6    3.63    1.08
  -7  -3   6    3.61    1.32
  -7  -3   6    4.47    1.05
  -7  -3   7  113.72    5.27
  -7  -3   7  122.27    5.57
  -7  -3   7  115.36    5.34
  -7  -3   7  115.68    5.46
  -7  -3   7  113.23    5.32
  -7  -3   8   36.28    2.26
  -7  -3   8   41.78    2.62
  -7  -3   8   34.79    5.50
  -7  -3   8   42.21    2.36
  -7  -3   8   41.32    2.44
  -7  -3   8   40.82    2.31
  -7  -3   9  162.58    7.63
  -7  -3   9  174.80    7.84
  -7  -3   9  157.70   10.69
  -7  -3   9  175.48    7.68
  -7  -3   9  170.24    7.65
  -7  -3   9  175.79    7.65
  -7  -3  10    1.91    1.36
  -7  -3  10    2.79    3.77
  -7  -3  10    0.79    1.15
  -7  -3  10    1.29    1.13
  -7  -3  10    2.26    1.08
  -7  -3  11    3.19    1.26
  -7  -3  11    3.80    1.33
  -7  -3  11   -0.18    3.39
  -7  -3  11    1.73    1.24
  -7  -3  12   46.23    2.79
  -7  -3  12   47.00    5.28
  -7  -3  13    4.54    1.15
  -7  -3  13    2.61    1.37
  -7  -3  14   11.01    1.36
  -7  -3  14   10.12    1.24
  -7  -3  15   18.93    1.83
  -7  -3  15   23.61    1.58
  -7  -3  15   20.76    1.64
  -7  -3  16    2.46    1.18
  -7  -3  16    3.01    0.98
  -7  -3  16    2.10    0.84
  -7  -3  17   22.67    1.77
  -7  -3  17   26.14    1.59
  -7  -3  17   24.50    1.72
  -7  -3  18   -0.36    0.83
  -7  -2 -12   28.16    1.61
  -7  -2 -11    3.94    1.08
  -7  -2 -11    3.47    1.08
  -7  -2 -10   14.65    1.61
  -7  -2  -9   60.12    3.31
  -7  -2  -9   66.35    3.43
  -7  -2  -8   31.54    2.50
  -7  -2  -8   33.66    2.52
  -7  -2  -7  102.50    5.29
  -7  -2  -6  219.59   10.14
  -7  -2  -4   15.16    1.68
  -7  -2  -3    1.24    1.48
  -7  -2  -2  148.49    6.93
  -7  -2  -1   89.78    4.12
  -7  -2  -1   77.15    6.19
  -7  -2  -1   93.31    4.33
  -7  -2  -1   75.36    3.89
  -7  -2   0   56.02    3.03
  -7  -2   0   54.25    5.47
  -7  -2   0   57.71    3.16
  -7  -2   0   53.10    2.75
  -7  -2   1   52.54    3.03
  -7  -2   1   54.68    5.79
  -7  -2   1   58.09    3.12
  -7  -2   1   53.23    2.75
  -7  -2   2   23.22    1.99
  -7  -2   2   24.50    1.51
  -7  -2   2   20.83    1.98
  -7  -2   3   10.87    1.66
  -7  -2   3    8.59    4.66
  -7  -2   4   42.19    2.61
  -7  -2   4   47.39    5.80
  -7  -2   4   43.27    2.20
  -7  -2   4   34.42    2.49
  -7  -2   5   64.92    3.59
  -7  -2   5   67.07    6.73
  -7  -2   5   66.49    3.50
  -7  -2   5   67.47    3.25
  -7  -2   5   66.74    3.27
  -7  -2   6   15.51    4.99
  -7  -2   6   15.58    1.37
  -7  -2   6   16.13    1.35
  -7  -2   6   18.48    1.65
  -7  -2   7   37.07    2.03
  -7  -2   7   31.79    2.42
  -7  -2   7   34.35    2.09
  -7  -2   7   35.58    2.25
  -7  -2   7   36.61    2.08
  -7  -2   8   50.81    2.87
  -7  -2   8   58.78    3.21
  -7  -2   8   54.20    6.48
  -7  -2   8   60.30    2.94
  -7  -2   8   57.70    3.05
  -7  -2   8   56.66    2.93
  -7  -2   9   24.85    1.79
  -7  -2   9   26.58    2.18
  -7  -2   9   21.23    5.20
  -7  -2   9   26.75    1.81
  -7  -2   9   24.37    1.74
  -7  -2   9   26.03    1.87
  -7  -2  10   81.07    4.10
  -7  -2  10   88.52    4.30
  -7  -2  10   83.96    7.38
  -7  -2  10   88.63    4.12
  -7  -2  10   79.99    4.06
  -7  -2  11   86.92    4.30
  -7  -2  11   86.98    4.33
  -7  -2  11   87.09    4.23
  -7  -2  11   87.16    4.18
  -7  -2  12    5.95    1.34
  -7  -2  12    8.67    1.05
  -7  -2  12    7.02    1.32
  -7  -2  12    3.11    3.37
  -7  -2  12    7.97    1.49
  -7  -2  13   27.90    2.16
  -7  -2  13   31.19    1.92
  -7  -2  14   26.19    2.14
  -7  -2  14   27.57    1.83
  -7  -2  14   30.47    1.91
  -7  -2  15   12.05    1.27
  -7  -2  15   12.11    1.36
  -7  -2  15   13.04    1.27
  -7  -2  15   11.54    1.58
  -7  -2  16   10.86    1.29
  -7  -2  16   11.05    1.20
  -7  -2  16   12.87    1.47
  -7  -2  17    6.96    1.04
  -7  -2  17    7.66    0.98
  -7  -2  17    7.61    1.25
  -7  -2  18    9.25    0.92
  -7  -2  18    9.01    0.95
  -7  -1 -12   13.74    1.14
  -7  -1 -11    3.34    1.04
  -7  -1 -11    4.86    1.14
  -7  -1 -10    5.50    1.47
  -7  -1  -9    5.39    1.63
  -7  -1  -9   11.26    1.85
  -7  -1  -8   23.99    2.48
  -7  -1  -7   13.51    2.70
  -7  -1  -5   50.97    2.83
  -7  -1  -4    1.01    1.35
  -7  -1  -3   91.81    4.57
  -7  -1  -2   36.54    2.46
  -7  -1  -1   67.55    3.51
  -7  -1  -1   73.13    6.00
  -7  -1  -1   68.69    3.64
  -7  -1   0   97.60    4.73
  -7  -1   0   96.11    7.40
  -7  -1   0  101.65    4.85
  -7  -1   1  227.85   10.09
  -7  -1   1  245.39   10.17
  -7  -1   1  224.63    9.90
  -7  -1   2   47.99    2.84
  -7  -1   2   51.89    5.93
  -7  -1   3  100.97    4.58
  -7  -1   3  106.70    8.02
  -7  -1   4   20.81    1.39
  -7  -1   4   21.70    1.41
  -7  -1   4   15.74    5.27
  -7  -1   5    7.85    0.97
  -7  -1   5    7.01    0.94
  -7  -1   5    8.06    5.19
  -7  -1   6  144.31    6.28
  -7  -1   6  137.84    6.26
  -7  -1   7   24.77    1.58
  -7  -1   7   24.27    1.62
  -7  -1   7   22.50    1.56
  -7  -1   8   62.75    3.46
  -7  -1   8   74.39    3.80
  -7  -1   8   65.82    7.06
  -7  -1   8   71.75    3.50
  -7  -1   8   78.41    3.50
  -7  -1   9   38.33    2.35
  -7  -1   9   43.56    2.68
  -7  -1   9   39.35    5.89
  -7  -1   9   40.45    2.33
  -7  -1   9   42.30    2.30
  -7  -1  10    2.89    1.51
  -7  -1  10    3.37    1.22
  -7  -1  10    5.51    4.80
  -7  -1  10    3.20    1.11
  -7  -1  10    3.40    1.06
  -7  -1  11  122.30    5.80
  -7  -1  11  129.07    5.89
  -7  -1  11  121.76    5.76
  -7  -1  11  127.70    5.75
  -7  -1  12   60.10    3.49
  -7  -1  12   60.43    3.26
  -7  -1  12   68.29    3.52
  -7  -1  12   73.77    3.49
  -7  -1  12   73.60    3.44
  -7  -1  12   55.82    6.19
  -7  -1  13   12.51    1.35
  -7  -1  13   17.30    1.62
  -7  -1  13   16.88    1.51
  -7  -1  13   12.44    1.66
  -7  -1  14  118.82    5.37
  -7  -1  14  105.71    5.14
  -7  -1  15   22.06    1.70
  -7  -1  15   26.55    1.99
  -7  -1  15   21.56    1.71
  -7  -1  15   23.83    1.77
  -7  -1  16   80.64    4.37
  -7  -1  16   82.97    4.55
  -7  -1  16  110.34    4.46
  -7  -1  16   99.60    4.48
  -7  -1  17   23.49    1.84
  -7  -1  17   26.12    1.70
  -7  -1  17   27.04    1.67
  -7  -1  17   26.90    1.72
  -7  -1  18   50.97    2.62
  -7  -1  18   55.20    2.67
  -7   0 -12   51.77    2.55
  -7   0 -11   14.40    1.38
  -7   0 -10   27.45    2.09
  -7   0  -9  174.10    7.95
  -7   0  -8  107.68    5.58
  -7   0  -4   57.46    3.16
  -7   0  -3  193.79    8.69
  -7   0  -2  115.72    5.50
  -7   0  -1   80.02    3.98
  -7   0  -1   83.56    4.09
  -7   0   0   15.43    4.62
  -7   0   1    2.88    4.24
  -7   0   2   18.53    4.83
  -7   0   3   12.85    1.00
  -7   0   3   13.68    5.21
  -7   0   4   22.73    1.40
  -7   0   4   21.07    1.39
  -7   0   4   18.34    5.26
  -7   0   5   34.69    1.89
  -7   0   5   34.24    1.90
  -7   0   5   38.28    6.01
  -7   0   6   32.17    1.91
  -7   0   6   35.41    1.96
  -7   0   6   36.95    1.95
  -7   0   7   29.33    1.96
  -7   0   7   35.63    1.98
  -7   0   7   38.59    1.98
  -7   0   7   33.54    6.30
  -7   0   8    4.42    0.96
  -7   0   8    5.42    0.99
  -7   0   8    5.97    5.42
  -7   0   8    2.11    1.02
  -7   0   9  122.17    9.24
  -7   0   9  117.63    5.60
  -7   0   9  125.44    5.58
  -7   0  10   24.97    5.67
  -7   0  10   27.01    1.86
  -7   0  10   26.83    1.92
  -7   0  11   27.38    2.24
  -7   0  11   24.86    5.52
  -7   0  11   28.25    1.90
  -7   0  11   26.64    2.01
  -7   0  12   14.95    1.66
  -7   0  12   16.96    1.52
  -7   0  12   13.07    1.28
  -7   0  12   10.97    1.66
  -7   0  12    8.23    4.34
  -7   0  13   20.08    1.75
  -7   0  13   18.67    1.89
  -7   0  13   16.48    1.48
  -7   0  14    9.44    1.27
  -7   0  14    6.36    1.32
  -7   0  14    8.51    1.59
  -7   0  15   90.27    4.48
  -7   0  15   98.80    4.66
  -7   0  16   23.66    2.01
  -7   0  16   28.86    1.93
  -7   0  17    5.74    1.08
  -7   0  17    5.81    1.01
  -7   0  17    6.05    1.10
  -7   0  18    6.18    0.96
  -7   0  18    8.84    1.03
  -7   0  18    9.41    0.98
  -7   0  19    4.19    0.71
  -7   1 -11   30.47    1.92
  -7   1 -10   20.23    1.85
  -7   1  -4  199.43    8.88
  -7   1  -3   63.88    3.41
  -7   1  -1  108.20    7.38
  -7   1   0   18.28    4.55
  -7   1   1   10.07    4.39
  -7   1   2   67.34    6.20
  -7   1   3   97.05    7.33
  -7   1   4   59.23    2.81
  -7   1   4   57.17    6.07
  -7   1   5   29.42    1.71
  -7   1   5   30.47    1.67
  -7   1   5   29.45    5.74
  -7   1   6   69.88    3.31
  -7   1   6   70.29    3.30
  -7   1   6   67.86    3.31
  -7   1   7    2.84    0.86
  -7   1   7    0.27    5.79
  -7   1   7    0.98    0.99
  -7   1   8   61.82    3.04
  -7   1   8   59.69    3.13
  -7   1   8   55.23    7.26
  -7   1   9   13.70    1.30
  -7   1   9    9.75    6.20
  -7   1   9   13.44    1.52
  -7   1  10  258.39   11.32
  -7   1  10  264.48   11.35
  -7   1  10  233.31   14.63
  -7   1  11   13.60    1.49
  -7   1  11   16.17    1.75
  -7   1  11   12.70    5.53
  -7   1  12    4.29    1.27
  -7   1  12    4.94    4.51
  -7   1  12    4.86    1.56
  -7   1  13   41.12    2.40
  -7   1  13   36.97    2.57
  -7   1  13   34.30    2.23
  -7   1  14   17.91    1.51
  -7   1  14   14.93    1.63
  -7   1  14   15.13    1.81
  -7   1  15   21.68    1.96
  -7   1  15   23.69    1.71
  -7   1  16    1.81    1.04
  -7   1  16    1.01    1.29
  -7   1  17    6.32    1.11
  -7   1  17    6.88    1.14
  -7   1  18    9.57    1.09
  -7   1  18    9.86    1.08
  -7   1  18   11.38    1.07
  -7   1  18    9.27    1.21
  -7   1  19    1.51    0.67
  -7   2 -10   30.45    2.09
  -7   2  -2   77.42    6.21
  -7   2  -1  177.94   10.08
  -7   2   0    4.42    3.92
  -7   2   1  134.81    8.42
  -7   2   2   11.51    4.06
  -7   2   3  234.45   12.37
  -7   2   4    6.98    4.37
  -7   2   5   95.53    4.28
  -7   2   5   94.00    4.24
  -7   2   5   98.44    7.32
  -7   2   5   92.27    4.30
  -7   2   6   84.27    3.66
  -7   2   6   70.36    3.66
  -7   2   7   90.67    4.23
  -7   2   7   80.95    7.92
  -7   2   7   91.99    4.28
  -7   2   8  108.33    9.64
  -7   2   8  120.93    5.83
  -7   2   9  165.20    7.60
  -7   2   9  180.58    7.69
  -7   2  10   13.52    1.38
  -7   2  10    9.26    6.40
  -7   2  10   11.90    1.66
  -7   2  11  107.78    4.98
  -7   2  11  105.65    5.13
  -7   2  12   10.16    1.40
  -7   2  12    8.25    1.73
  -7   2  12    8.92    5.06
  -7   2  13   40.47    2.45
  -7   2  13   39.18    2.72
  -7   2  14    1.80    1.25
  -7   2  14   -0.45    1.50
  -7   2  15    2.82    1.11
  -7   2  15    0.93    1.16
  -7   2  15    2.40    1.41
  -7   2  16   -0.34    0.98
  -7   2  17   15.55    1.39
  -7   2  17   14.89    1.49
  -7   2  18    0.94    0.83
  -7   2  18    1.01    0.85
  -7   2  18    0.45    0.94
  -7   3  -2   10.03    3.58
  -7   3  -1  131.82    8.02
  -7   3   0  222.39   11.67
  -7   3   1    6.98    3.67
  -7   3   2   15.70    3.96
  -7   3   3   18.01    4.09
  -7   3   4  175.22   10.05
  -7   3   5   82.83    6.54
  -7   3   5   82.28    3.90
  -7   3   6   12.85    1.08
  -7   3   6   16.54    1.60
  -7   3   7   52.00    2.73
  -7   3   7   50.45    6.42
  -7   3   7   57.22    2.92
  -7   3   8   54.70    2.92
  -7   3   8   53.08    7.36
  -7   3   8   62.84    3.15
  -7   3   9   44.92    2.56
  -7   3   9   50.99    2.88
  -7   3   9   51.71    7.57
  -7   3  10   11.21    1.29
  -7   3  10    9.53    1.79
  -7   3  11   59.71    3.05
  -7   3  11   50.30    7.54
  -7   3  11   51.91    3.30
  -7   3  12   15.23    1.59
  -7   3  12   18.45    2.02
  -7   3  13   41.34    2.39
  -7   3  13   31.47    2.61
  -7   3  14   83.42    4.08
  -7   3  14   76.42    4.19
  -7   3  15    4.64    1.24
  -7   3  15    2.78    1.43
  -7   3  16    5.69    1.17
  -7   3  16    7.20    1.19
  -7   3  17   19.86    1.60
  -7   3  17   17.95    1.43
  -7   3  18    8.72    1.05
  -7   3  18    7.53    1.11
  -7   4  -2   39.40    4.42
  -7   4  -1   16.04    3.54
  -7   4   0  234.71   12.08
  -7   4   1  134.08    8.03
  -7   4   2   63.67    5.44
  -7   4   3   55.50    5.34
  -7   4   4   34.01    2.13
  -7   4   4   32.10    4.58
  -7   4   5   36.23    2.31
  -7   4   5   44.27    5.06
  -7   4   6  204.43    9.11
  -7   4   6  219.12    9.26
  -7   4   7   16.95    1.30
  -7   4   7   16.24    4.96
  -7   4   7   17.49    1.97
  -7   4   8   56.23    2.91
  -7   4   8   57.76    7.00
  -7   4   8   58.33    3.31
  -7   4   9   23.45    1.65
  -7   4   9   16.37    6.55
  -7   4   9   21.08    2.24
  -7   4  10   57.31    3.04
  -7   4  10   61.48    3.51
  -7   4  11   55.21    2.94
  -7   4  11   51.46    3.29
  -7   4  12   51.06    2.80
  -7   4  12   46.73    3.13
  -7   4  13    8.60    1.39
  -7   4  13   11.45    1.84
  -7   4  14   16.68    1.52
  -7   4  14    9.30    1.76
  -7   4  15   26.61    1.88
  -7   4  16   11.72    1.29
  -7   4  16   10.18    1.44
  -7   4  17    2.96    0.92
  -7   4  17    1.18    0.92
  -7   4  17    0.65    1.03
  -7   4  18   19.35    1.31
  -7   5  -2   90.69    6.21
  -7   5  -1  125.71    7.58
  -7   5   0    6.64    3.23
  -7   5   1   59.01    5.07
  -7   5   2  171.49    9.60
  -7   5   3   35.81    4.36
  -7   5   3   31.43    2.11
  -7   5   4   48.08    5.17
  -7   5   4   47.89    2.74
  -7   5   5   18.74    1.93
  -7   5   6   82.22    4.13
  -7   5   6   74.60    6.47
  -7   5   7   66.37    3.25
  -7   5   7   68.95    3.70
  -7   5   7   59.50    6.11
  -7   5   8    9.03    1.14
  -7   5   8    6.52    2.11
  -7   5   8    3.35    5.09
  -7   5   9  106.34    5.19
  -7   5   9   91.69    8.90
  -7   5  10   33.62    2.08
  -7   5  10   30.41    7.23
  -7   5  10   28.90    2.77
  -7   5  11  112.01    5.13
  -7   5  11  103.78    5.40
  -7   5  12    2.31    1.20
  -7   5  12    2.09    1.88
  -7   5  13    8.29    1.33
  -7   5  13    4.94    1.75
  -7   5  14   16.85    1.61
  -7   5  14   19.29    1.95
  -7   5  15   75.34    3.73
  -7   5  16   51.44    2.70
  -7   5  16   51.63    2.79
  -7   5  17   64.94    3.34
  -7   5  17   62.15    3.30
  -7   6  -2  152.30    8.65
  -7   6  -1   36.69    4.22
  -7   6   0   74.57    5.75
  -7   6   1   65.81    5.28
  -7   6   2  182.44   10.08
  -7   6   3   10.14    3.59
  -7   6   3   11.07    1.60
  -7   6   4   53.98    3.21
  -7   6   4   62.58    5.39
  -7   6   5   87.12    4.39
  -7   6   6   37.78    5.07
  -7   6   6   43.04    2.88
  -7   6   7   19.89    4.52
  -7   6   7   16.96    2.33
  -7   6   8   66.28    3.40
  -7   6   8   78.83    4.04
  -7   6   8   64.94    6.60
  -7   6   9   79.12    3.81
  -7   6   9   77.63    4.46
  -7   6  10  114.09    5.25
  -7   6  10  110.80    5.73
  -7   6  11   14.38    1.50
  -7   6  11   20.19    2.60
  -7   6  12   38.35    2.26
  -7   6  12   30.29    2.75
  -7   6  13   71.29    3.71
  -7   6  13   77.61    3.98
  -7   6  14   35.09    2.14
  -7   6  15    4.90    1.05
  -7   6  15    6.07    1.32
  -7   6  16   41.35    2.17
  -7   6  16   37.49    2.21
  -7   6  17   11.48    0.98
  -7   7  -2   76.30    5.56
  -7   7  -1   83.88    5.91
  -7   7   0  103.85    6.92
  -7   7   1   22.99    3.71
  -7   7   2   11.49    3.39
  -7   7   2    9.04    1.62
  -7   7   3  299.02   13.25
  -7   7   3  238.89   10.93
  -7   7   4   10.15    3.69
  -7   7   4   11.13    1.92
  -7   7   5   92.89    4.81
  -7   7   6   58.42    3.46
  -7   7   6   46.39    5.40
  -7   7   7  153.35    9.85
  -7   7   7  169.74    7.80
  -7   7   8   24.23    1.68
  -7   7   8   17.28    4.88
  -7   7   9   94.71    4.50
  -7   7   9   97.27    5.18
  -7   7   9   81.31    7.74
  -7   7  10   15.62    1.46
  -7   7  10   14.71    2.79
  -7   7  11   48.75    2.68
  -7   7  11   48.77    3.32
  -7   7  12   10.47    1.31
  -7   7  12   15.27    2.13
  -7   7  13   30.91    1.94
  -7   7  14    5.04    1.03
  -7   7  15   26.45    1.77
  -7   7  15   25.61    1.63
  -7   7  16   16.58    1.19
  -7   8  -2   84.20    5.81
  -7   8  -1  128.57    7.75
  -7   8   0   64.04    5.23
  -7   8   1  202.55    9.34
  -7   8   1  258.46   11.74
  -7   8   2   30.82    2.44
  -7   8   2   41.41    4.55
  -7   8   3   33.01    4.38
  -7   8   3   34.74    2.52
  -7   8   4   22.26    3.98
  -7   8   4   19.81    2.28
  -7   8   5  110.03    5.60
  -7   8   5  117.57    7.65
  -7   8   6   68.64    5.95
  -7   8   6   65.51    3.91
  -7   8   7  119.77    5.85
  -7   8   7  103.65    7.66
  -7   8   8   38.61    3.31
  -7   8   9   34.70    2.10
  -7   8   9   38.94    3.30
  -7   8  10  130.38    6.22
  -7   8  10  152.98    6.79
  -7   8  11   63.43    3.26
  -7   8  11   71.11    3.88
  -7   8  12   13.80    1.31
  -7   8  12   14.03    1.95
  -7   8  13   50.83    2.63
  -7   8  14   16.38    1.26
  -7   8  14   17.68    1.50
  -7   8  15    9.84    0.93
  -7   9   1    7.98    1.56
  -7   9   2  129.00    6.17
  -7   9   3   23.68    2.26
  -7   9   4  118.48    5.85
  -7   9   5   16.27    2.24
  -7   9   6   27.86    2.71
  -7   9   7   17.61    2.62
  -7   9   8   87.79    4.88
  -7   9   9   12.22    2.66
  -7   9  10   16.83    1.31
  -7   9  10   13.88    2.49
  -7   9  11   16.84    1.30
  -7   9  11   16.00    2.11
  -7   9  12   85.73    3.98
  -7   9  13   13.79    1.09
  -7  10   1    3.72    1.50
  -7  10   2    2.09    1.57
  -7  10   3   35.16    2.67
  -7  10   4   -0.43    1.89
  -7  10   5   19.54    2.33
  -7  10   6   17.68    2.40
  -7  10   7    3.52    2.35
  -7  10   8    8.62    2.53
  -7  10   9    6.09    2.25
  -7  10  10    5.44    1.90
  -7  10  11    2.10    1.47
  -7  11   1   15.06    1.74
  -7  11   2    5.62    1.65
  -7  11   3    3.70    1.69
  -7  11   4    6.87    1.89
  -7  11   5    8.82    2.08
  -7  11   6   24.13    2.62
  -7  11   7    2.59    2.28
  -7  11   8    9.86    2.18
  -7  11   9    8.97    1.81
  -7  12   1    3.11    1.38
  -7  12   2    5.83    1.63
  -7  12   3   -0.73    1.63
  -7  12   4    0.70    1.79
  -7  12   5   10.21    2.03
  -7  12   6    6.02    1.97
  -6 -11   0    1.04    0.61
  -6 -11   4    2.24    0.70
  -6 -11   5    9.74    0.91
  -6 -10  -3    0.09    0.25
  -6 -10  -2    0.18    0.24
  -6 -10   6    1.94    0.93
  -6 -10   6   -0.92    0.97
  -6 -10   7   17.53    1.36
  -6 -10   7   14.88    1.44
  -6 -10   8    8.70    1.06
  -6 -10   8    7.20    1.17
  -6 -10   9   12.65    1.14
  -6 -10   9   12.51    1.27
  -6 -10  10    6.33    0.84
  -6 -10  10    5.34    1.05
  -6 -10  11    0.11    0.27
  -6 -10  12    3.37    0.79
  -6  -9  -6    8.23    0.96
  -6  -9  -5   -0.03    0.31
  -6  -9  -5   30.28    1.30
  -6  -9  -4    6.88    1.04
  -6  -9  -2   15.50    1.47
  -6  -9  -1    5.34    1.21
  -6  -9   1   14.02    1.48
  -6  -9   2   16.94    1.51
  -6  -9   3   59.00    3.14
  -6  -9   3   57.93    3.09
  -6  -9   3   64.62    3.25
  -6  -9   4   14.31    1.44
  -6  -9   4   16.03    1.39
  -6  -9   4   15.13    1.51
  -6  -9   5   14.01    1.29
  -6  -9   5   10.71    1.41
  -6  -9   6   41.65    2.45
  -6  -9   6   39.88    2.18
  -6  -9   6   41.14    2.40
  -6  -9   7   82.96    3.98
  -6  -9   7   76.68    3.93
  -6  -9   7   81.96    4.06
  -6  -9   8   11.68    1.31
  -6  -9   8   11.43    1.21
  -6  -9   8    8.02    1.39
  -6  -9   9    4.30    1.06
  -6  -9   9    5.29    1.05
  -6  -9   9    4.63    0.93
  -6  -9   9    5.15    1.21
  -6  -9  10    3.60    1.04
  -6  -9  10    5.00    0.73
  -6  -9  10    6.57    1.00
  -6  -9  10    4.34    1.16
  -6  -9  11    5.88    1.02
  -6  -9  11    7.57    0.93
  -6  -9  12    1.41    0.91
  -6  -9  12    3.19    0.72
  -6  -9  12    2.60    0.97
  -6  -9  13    0.51    0.83
  -6  -9  13   -0.17    0.26
  -6  -9  13    1.53    0.83
  -6  -8  -8    1.05    0.83
  -6  -8  -8    2.37    0.82
  -6  -8  -7    0.43    0.94
  -6  -8  -6   21.07    1.64
  -6  -8  -5   -0.03    0.56
  -6  -8  -5    4.49    1.14
  -6  -8  -4   39.07    1.64
  -6  -8  -4   40.97    1.75
  -6  -8  -3   76.15    2.16
  -6  -8  -3   74.72    2.15
  -6  -8  -2   42.90    2.55
  -6  -8  -1   35.22    2.30
  -6  -8   1   16.53    1.60
  -6  -8   1   16.11    1.62
  -6  -8   2   38.72    2.33
  -6  -8   2   43.18    2.50
  -6  -8   2   37.43    2.44
  -6  -8   2   41.36    2.48
  -6  -8   3   57.41    3.23
  -6  -8   3   63.53    3.27
  -6  -8   3   61.08    3.39
  -6  -8   3   68.41    3.37
  -6  -8   4   35.32    2.19
  -6  -8   4   34.75    2.33
  -6  -8   4   39.71    2.33
  -6  -8   4   38.99    2.32
  -6  -8   5    9.76    1.45
  -6  -8   5    9.27    1.26
  -6  -8   5    9.98    1.51
  -6  -8   5    8.03    1.38
  -6  -8   5    7.18    1.37
  -6  -8   6   21.36    1.90
  -6  -8   6   22.49    1.61
  -6  -8   6   24.77    2.04
  -6  -8   6   27.40    1.87
  -6  -8   7   -0.03    1.22
  -6  -8   7   -0.33    0.77
  -6  -8   7    0.03    1.11
  -6  -8   8   15.83    1.71
  -6  -8   8   15.75    1.46
  -6  -8   8   17.29    1.59
  -6  -8   8   16.62    1.53
  -6  -8   9   11.08    1.53
  -6  -8   9   10.53    1.59
  -6  -8   9   11.14    1.43
  -6  -8   9   10.50    1.30
  -6  -8   9   11.99    1.35
  -6  -8   9   13.06    1.30
  -6  -8  10   17.87    1.76
  -6  -8  10   21.78    1.82
  -6  -8  10   22.27    1.61
  -6  -8  10   21.72    1.63
  -6  -8  10   25.89    1.78
  -6  -8  10   20.29    1.71
  -6  -8  11    3.36    1.31
  -6  -8  11    3.82    1.10
  -6  -8  11    4.78    1.01
  -6  -8  11    3.65    0.90
  -6  -8  12   26.27    1.55
  -6  -8  12   29.57    1.58
  -6  -8  12   28.33    1.54
  -6  -8  12   29.22    1.36
  -6  -8  13   -0.35    1.03
  -6  -8  13    1.52    1.09
  -6  -8  13    1.18    0.99
  -6  -8  13    0.60    0.74
  -6  -8  13   -0.17    0.24
  -6  -8  14    2.27    0.92
  -6  -8  14    1.86    0.99
  -6  -8  14    3.10    0.94
  -6  -8  14   -0.07    0.28
  -6  -8  15    4.93    0.83
  -6  -7  -9    5.57    1.09
  -6  -7  -9    4.43    0.94
  -6  -7  -8   17.35    1.34
  -6  -7  -8   19.17    1.64
  -6  -7  -7   22.09    1.59
  -6  -7  -7   23.83    1.87
  -6  -7  -6    4.52    1.06
  -6  -7  -6    5.66    1.14
  -6  -7  -6    6.00    1.46
  -6  -7  -5   55.61    2.87
  -6  -7  -5   53.19    2.91
  -6  -7  -4   45.81    2.52
  -6  -7  -4   47.92    2.69
  -6  -7  -3    7.36    1.17
  -6  -7  -3    9.12    1.43
  -6  -7  -2   33.08    1.96
  -6  -7  -2   31.70    2.25
  -6  -7  -1   10.55    1.14
  -6  -7  -1    8.67    1.21
  -6  -7  -1   10.76    1.58
  -6  -7   0   31.30    4.18
  -6  -7   0   36.30    2.19
  -6  -7   0   32.53    2.20
  -6  -7   0   35.90    2.35
  -6  -7   1   20.59    3.84
  -6  -7   1   22.17    1.74
  -6  -7   1   17.75    1.77
  -6  -7   1   19.20    1.70
  -6  -7   2   33.78    4.50
  -6  -7   2   32.31    1.99
  -6  -7   2   26.13    2.11
  -6  -7   2   29.59    2.15
  -6  -7   2   28.83    2.09
  -6  -7   2   29.74    2.06
  -6  -7   3    4.13    3.21
  -6  -7   3    3.61    1.22
  -6  -7   3    5.56    1.36
  -6  -7   3    3.78    1.34
  -6  -7   3    5.88    1.32
  -6  -7   4   36.16    4.71
  -6  -7   4   34.97    2.27
  -6  -7   4   34.69    2.27
  -6  -7   4   36.10    2.38
  -6  -7   4   38.73    2.33
  -6  -7   5   88.40    7.29
  -6  -7   5   87.04    4.60
  -6  -7   5   95.07    4.51
  -6  -7   5   90.22    4.67
  -6  -7   5   98.80    4.64
  -6  -7   5  102.67    4.66
  -6  -7   6  118.78    8.85
  -6  -7   6  115.15    6.03
  -6  -7   6  128.60    6.11
  -6  -7   6  143.36    6.06
  -6  -7   6  129.91    6.02
  -6  -7   6  129.06    5.89
  -6  -7   7  120.20    6.02
  -6  -7   7  142.36    6.16
  -6  -7   7  130.27    5.93
  -6  -7   7  136.37    6.15
  -6  -7   8   26.07    4.16
  -6  -7   8   22.24    1.95
  -6  -7   8   23.03    1.78
  -6  -7   8   23.68    1.97
  -6  -7   8   22.55    1.76
  -6  -7   9   31.22    2.27
  -6  -7   9   28.82    2.11
  -6  -7   9   32.45    2.24
  -6  -7   9   33.83    2.14
  -6  -7   9   34.12    2.10
  -6  -7  10    9.93    1.26
  -6  -7  10    9.76    1.53
  -6  -7  10   10.20    1.45
  -6  -7  10    7.99    1.36
  -6  -7  10    8.82    1.30
  -6  -7  10    7.78    1.25
  -6  -7  11   14.82    1.51
  -6  -7  11   16.78    1.68
  -6  -7  11   14.12    1.56
  -6  -7  11   14.63    1.56
  -6  -7  11   18.85    1.50
  -6  -7  11   18.34    1.44
  -6  -7  12    0.81    1.19
  -6  -7  12    1.21    1.06
  -6  -7  12   -0.21    1.22
  -6  -7  12   -0.13    0.98
  -6  -7  12   -1.06    1.13
  -6  -7  12    0.35    0.90
  -6  -7  12    1.24    0.99
  -6  -7  13   16.31    1.57
  -6  -7  13   15.18    1.46
  -6  -7  13   16.50    1.53
  -6  -7  13   11.06    1.49
  -6  -7  13   17.13    1.24
  -6  -7  13   16.52    1.35
  -6  -7  14    4.92    1.10
  -6  -7  14    6.41    1.11
  -6  -7  14    6.37    1.12
  -6  -7  14    6.16    1.18
  -6  -7  14    5.73    0.86
  -6  -7  15   13.45    1.14
  -6  -7  15   13.00    1.12
  -6  -7  15   15.57    1.15
  -6  -7  15   15.06    1.26
  -6  -7  16    5.23    0.99
  -6  -7  16    4.62    0.94
  -6  -6 -10   12.37    1.39
  -6  -6 -10    9.79    1.09
  -6  -6  -9   56.32    1.67
  -6  -6  -9    0.10    0.24
  -6  -6  -8   10.31    1.31
  -6  -6  -7   44.90    2.59
  -6  -6  -7   44.40    2.40
  -6  -6  -6    2.55    1.37
  -6  -6  -6    3.82    1.08
  -6  -6  -5   18.34    1.81
  -6  -6  -5   20.04    1.64
  -6  -6  -5   23.07    2.04
  -6  -6  -4   29.98    2.10
  -6  -6  -4   30.21    2.46
  -6  -6  -4   30.27    2.11
  -6  -6  -3    1.60    1.35
  -6  -6  -3    0.66    1.69
  -6  -6  -3    0.69    1.35
  -6  -6  -2    5.53    1.34
  -6  -6  -2    4.21    1.47
  -6  -6  -1  146.01    6.54
  -6  -6  -1  143.03    6.59
  -6  -6  -1  142.23    6.61
  -6  -6  -1  154.42    6.77
  -6  -6  -1  141.77    6.77
  -6  -6   0   75.47    6.34
  -6  -6   0   75.24    4.07
  -6  -6   0   83.20    3.95
  -6  -6   0   84.78    4.19
  -6  -6   0   85.96    4.11
  -6  -6   0   86.44    4.24
  -6  -6   0   85.76    4.26
  -6  -6   1   54.15    5.27
  -6  -6   1   51.84    3.09
  -6  -6   1   50.38    3.01
  -6  -6   1   57.98    3.05
  -6  -6   1   59.71    2.99
  -6  -6   2   75.43    6.32
  -6  -6   2   69.12    3.48
  -6  -6   2   70.49    3.63
  -6  -6   2   66.08    3.57
  -6  -6   2   74.26    3.66
  -6  -6   2   69.93    3.57
  -6  -6   2   68.32    3.60
  -6  -6   3   68.01    6.17
  -6  -6   3   61.84    3.50
  -6  -6   3   75.89    3.74
  -6  -6   3   72.11    3.59
  -6  -6   3   76.82    3.67
  -6  -6   3   69.67    3.54
  -6  -6   4   57.66    5.87
  -6  -6   4   58.39    3.36
  -6  -6   4   63.51    3.33
  -6  -6   4   70.71    3.34
  -6  -6   4   60.50    3.17
  -6  -6   5  127.65    8.67
  -6  -6   5  121.46    5.71
  -6  -6   5  118.68    5.58
  -6  -6   5  118.02    5.55
  -6  -6   6  116.53    8.57
  -6  -6   6  109.85    5.65
  -6  -6   6  129.67    5.90
  -6  -6   6  136.10    5.82
  -6  -6   6  121.40    5.74
  -6  -6   6  129.55    5.72
  -6  -6   7   18.29    1.48
  -6  -6   7   14.30    1.52
  -6  -6   7   13.69    1.38
  -6  -6   8   70.57    3.75
  -6  -6   8   82.04    3.58
  -6  -6   8   73.05    6.56
  -6  -6   8   65.09    3.69
  -6  -6   8   74.20    3.90
  -6  -6   9   70.77    3.49
  -6  -6   9   63.50    3.47
  -6  -6   9   66.43    3.58
  -6  -6   9   63.85    6.14
  -6  -6  10   17.07    1.55
  -6  -6  10   19.81    1.75
  -6  -6  10   17.69    1.68
  -6  -6  10   18.36    1.77
  -6  -6  10   15.99    3.67
  -6  -6  11   44.72    2.74
  -6  -6  11   48.67    2.86
  -6  -6  11   50.15    2.75
  -6  -6  11   48.84    2.79
  -6  -6  12    4.70    1.21
  -6  -6  12    4.20    1.23
  -6  -6  12    3.56    1.10
  -6  -6  12    4.63    1.31
  -6  -6  13   19.73    1.72
  -6  -6  13   23.25    1.71
  -6  -6  13   21.29    1.55
  -6  -6  13   20.48    1.83
  -6  -6  13   23.48    1.66
  -6  -6  14   11.21    1.41
  -6  -6  14   14.44    1.38
  -6  -6  14    9.30    1.51
  -6  -6  14   15.26    1.28
  -6  -6  15   31.82    1.98
  -6  -6  15   27.41    1.90
  -6  -6  15   32.07    1.88
  -6  -6  15   24.84    1.94
  -6  -6  15   30.89    1.77
  -6  -6  16   31.00    1.51
  -6  -6  16   31.63    1.45
  -6  -6  17   22.24    1.48
  -6  -6  17   19.53    1.45
  -6  -5 -11    2.25    0.92
  -6  -5 -11    0.10    0.79
  -6  -5 -11    2.36    1.12
  -6  -5 -10   43.20    2.35
  -6  -5 -10   40.81    2.59
  -6  -5  -9   24.75    2.11
  -6  -5  -7   33.00    2.22
  -6  -5  -7   28.24    1.85
  -6  -5  -7   26.49    2.23
  -6  -5  -6    1.32    1.58
  -6  -5  -6    2.43    1.71
  -6  -5  -6    2.88    1.15
  -6  -5  -5   74.32    4.04
  -6  -5  -5   80.15    4.21
  -6  -5  -5   77.73    3.87
  -6  -5  -4    1.78    1.63
  -6  -5  -4    0.53    2.02
  -6  -5  -4    1.94    1.32
  -6  -5  -3   48.88    2.86
  -6  -5  -3   46.14    3.17
  -6  -5  -3   44.83    2.77
  -6  -5  -2    6.48    1.47
  -6  -5  -1   43.54    4.49
  -6  -5  -1   38.67    2.36
  -6  -5  -1   39.63    2.33
  -6  -5  -1   43.35    2.46
  -6  -5  -1   44.24    2.97
  -6  -5   0  141.10    9.28
  -6  -5   0  147.84    6.93
  -6  -5   0  162.79    7.01
  -6  -5   0  155.65    6.91
  -6  -5   0  150.22    7.12
  -6  -5   1    7.24    3.27
  -6  -5   1    5.79    1.31
  -6  -5   1    7.12    1.12
  -6  -5   1    8.44    1.25
  -6  -5   1    7.02    1.80
  -6  -5   2   12.52    3.66
  -6  -5   2   11.91    1.38
  -6  -5   2   13.00    1.34
  -6  -5   2   12.67    1.64
  -6  -5   2   13.94    1.82
  -6  -5   3  148.08    9.63
  -6  -5   3  157.98    6.87
  -6  -5   3  149.87    6.98
  -6  -5   3  157.65    6.93
  -6  -5   3  144.06    6.90
  -6  -5   4   23.14    1.66
  -6  -5   4   23.98    1.84
  -6  -5   4   24.29    1.72
  -6  -5   4   19.74    1.72
  -6  -5   5   10.02    3.72
  -6  -5   5   11.31    1.27
  -6  -5   5    9.18    1.42
  -6  -5   5    8.60    1.22
  -6  -5   5    8.89    1.23
  -6  -5   6    7.38    3.65
  -6  -5   6    8.24    1.13
  -6  -5   6    9.89    1.33
  -6  -5   6    7.29    1.24
  -6  -5   7  108.20    5.03
  -6  -5   7  106.57    5.00
  -6  -5   8  147.22    6.52
  -6  -5   8  139.19    6.56
  -6  -5   8  147.25    9.56
  -6  -5   9   23.77    1.81
  -6  -5   9   24.90    4.34
  -6  -5   9   22.15    1.77
  -6  -5  10  165.79    7.42
  -6  -5  10  166.38    7.39
  -6  -5  10  137.12    9.93
  -6  -5  10  159.88    7.26
  -6  -5  10  166.22    7.26
  -6  -5  10  158.59    7.24
  -6  -5  10  153.78    7.19
  -6  -5  11   42.61    2.62
  -6  -5  11   45.70    2.64
  -6  -5  11   39.91    2.51
  -6  -5  11   42.87    2.49
  -6  -5  11   45.10    2.50
  -6  -5  11   43.26    2.42
  -6  -5  12   84.79    4.49
  -6  -5  12   88.44    4.39
  -6  -5  12   80.61    6.64
  -6  -5  12   87.58    4.44
  -6  -5  12   91.35    4.39
  -6  -5  12  100.79    4.42
  -6  -5  12   88.82    4.31
  -6  -5  13    7.02    1.10
  -6  -5  13    8.69    1.43
  -6  -5  13    7.79    1.32
  -6  -5  13    8.05    1.25
  -6  -5  13    5.76    1.22
  -6  -5  13    6.69    1.06
  -6  -5  14   22.66    1.85
  -6  -5  14   27.15    1.72
  -6  -5  14   25.62    1.67
  -6  -5  14   25.78    1.72
  -6  -5  15   13.52    1.47
  -6  -5  15   11.12    1.49
  -6  -5  15   13.04    1.31
  -6  -5  16   26.73    2.00
  -6  -5  16   33.11    2.04
  -6  -5  17    0.07    0.25
  -6  -5  17    0.13    0.26
  -6  -5  18    9.46    1.08
  -6  -4 -12    0.32    0.96
  -6  -4 -12    0.55    0.85
  -6  -4 -11   63.22    3.44
  -6  -4 -11   67.47    3.27
  -6  -4 -10    9.25    1.57
  -6  -4 -10    9.25    1.42
  -6  -4  -9   16.30    1.72
  -6  -4  -8   13.03    1.74
  -6  -4  -8   13.42    1.83
  -6  -4  -7   18.45    2.12
  -6  -4  -6   12.74    1.37
  -6  -4  -6   13.77    2.22
  -6  -4  -6   13.50    2.07
  -6  -4  -5   35.88    2.96
  -6  -4  -5   36.89    2.27
  -6  -4  -5   36.62    2.63
  -6  -4  -4    5.18    2.26
  -6  -4  -4    8.46    1.38
  -6  -4  -3   23.12    2.66
  -6  -4  -2   28.10    2.69
  -6  -4  -2   23.65    1.70
  -6  -4  -2   25.69    1.59
  -6  -4  -1  164.22    9.54
  -6  -4  -1  175.11    7.49
  -6  -4  -1  155.52    7.22
  -6  -4  -1  163.18    7.31
  -6  -4   0   16.33    2.40
  -6  -4   0   16.02    3.55
  -6  -4   0   18.00    1.37
  -6  -4   0   19.32    1.48
  -6  -4   0   18.34    1.83
  -6  -4   1   67.19    3.52
  -6  -4   1   64.31    3.78
  -6  -4   1   64.89    5.76
  -6  -4   1   75.94    3.65
  -6  -4   1   66.74    3.32
  -6  -4   1   68.80    3.41
  -6  -4   2   35.50    2.64
  -6  -4   2   37.40    2.26
  -6  -4   2   31.33    4.46
  -6  -4   2   34.00    2.05
  -6  -4   2   35.08    2.10
  -6  -4   3   43.95    2.80
  -6  -4   3   44.46    2.58
  -6  -4   3   42.32    4.97
  -6  -4   3   41.32    2.36
  -6  -4   3   47.08    2.63
  -6  -4   4    0.71    1.27
  -6  -4   4    0.08    1.42
  -6  -4   4    0.47    3.43
  -6  -4   4   -0.20    1.25
  -6  -4   5    5.40    1.41
  -6  -4   5    8.17    3.97
  -6  -4   5    8.65    1.34
  -6  -4   6    4.79    1.39
  -6  -4   6    6.86    3.91
  -6  -4   6    4.61    0.92
  -6  -4   6    3.12    1.03
  -6  -4   6    3.96    1.18
  -6  -4   7   15.66    1.34
  -6  -4   7   14.84    1.64
  -6  -4   7   14.04    1.36
  -6  -4   7   16.20    1.48
  -6  -4   8  127.85    6.29
  -6  -4   8  142.93    6.41
  -6  -4   8  137.70    9.36
  -6  -4   8  142.38    6.31
  -6  -4   8  143.41    6.30
  -6  -4   9  106.84    4.92
  -6  -4   9   91.63    4.84
  -6  -4   9  107.05    4.79
  -6  -4   9  111.24    7.94
  -6  -4  10   25.12    1.91
  -6  -4  10   24.55    1.71
  -6  -4  10   21.39    4.27
  -6  -4  11   70.11    3.76
  -6  -4  11   70.60    3.66
  -6  -4  11   76.04    3.61
  -6  -4  11   75.25    6.49
  -6  -4  12    5.87    1.21
  -6  -4  12    3.95    1.22
  -6  -4  12    4.13    1.08
  -6  -4  12    5.86    2.83
  -6  -4  12    3.36    1.40
  -6  -4  13   54.70    2.98
  -6  -4  13   59.31    3.26
  -6  -4  13   60.54    3.07
  -6  -4  13   57.51    2.98
  -6  -4  14    6.56    1.21
  -6  -4  14    7.47    1.06
  -6  -4  14    7.00    1.24
  -6  -4  14    5.27    1.41
  -6  -4  15    0.89    0.97
  -6  -4  15    0.36    0.99
  -6  -4  15    1.44    0.85
  -6  -4  15    1.19    1.30
  -6  -4  16   21.09    1.96
  -6  -4  16   30.32    1.70
  -6  -4  16   24.57    1.83
  -6  -4  16   32.25    1.77
  -6  -4  17    8.69    1.18
  -6  -4  17    8.95    1.08
  -6  -4  18    7.36    1.12
  -6  -4  18   10.91    1.16
  -6  -3 -13   32.35    1.76
  -6  -3 -12    4.21    1.08
  -6  -3 -12    4.19    1.03
  -6  -3 -11   23.66    1.94
  -6  -3 -11   23.33    1.77
  -6  -3 -10    3.37    1.45
  -6  -3  -9   37.69    2.40
  -6  -3  -9   37.59    2.63
  -6  -3  -8   75.43    4.11
  -6  -3  -8   80.36    4.18
  -6  -3  -7   91.67    4.98
  -6  -3  -7  101.00    4.94
  -6  -3  -6   64.20    3.75
  -6  -3  -6   55.59    3.02
  -6  -3  -5   38.71    3.28
  -6  -3  -4   54.33    3.82
  -6  -3  -3    3.47    1.39
  -6  -3  -2   37.21    2.34
  -6  -3  -2   34.08    2.02
  -6  -3  -1    5.31    1.15
  -6  -3  -1    7.42    3.11
  -6  -3  -1    5.79    0.84
  -6  -3  -1    5.54    0.97
  -6  -3  -1    5.91    1.46
  -6  -3   0   11.92    1.40
  -6  -3   0   10.41    3.47
  -6  -3   0   11.10    1.14
  -6  -3   0   14.04    1.59
  -6  -3   0   10.95    1.04
  -6  -3   1   23.38    1.80
  -6  -3   1   24.44    4.11
  -6  -3   1   23.68    1.91
  -6  -3   1   23.72    1.51
  -6  -3   1   24.52    1.60
  -6  -3   2    4.30    1.27
  -6  -3   2    2.77    3.57
  -6  -3   2    4.05    0.83
  -6  -3   3   26.36    1.99
  -6  -3   3   31.44    4.66
  -6  -3   3   28.05    1.97
  -6  -3   4  194.09    8.66
  -6  -3   4  192.29   11.16
  -6  -3   4  195.78    8.63
  -6  -3   4  195.13    8.50
  -6  -3   5   55.19    5.72
  -6  -3   5   52.89    2.65
  -6  -3   5   53.25    2.63
  -6  -3   5   48.57    2.83
  -6  -3   6  190.07    8.31
  -6  -3   6  190.62    8.49
  -6  -3   6  192.34    8.35
  -6  -3   6  196.71    8.43
  -6  -3   6  183.72    8.33
  -6  -3   7   76.84    3.63
  -6  -3   7   80.34    3.83
  -6  -3   7   76.24    6.69
  -6  -3   7   74.90    3.63
  -6  -3   7   72.69    3.60
  -6  -3   7   73.77    3.68
  -6  -3   8   19.35    1.43
  -6  -3   8   16.28    1.68
  -6  -3   8   20.83    4.41
  -6  -3   8   15.50    1.40
  -6  -3   8   16.58    1.36
  -6  -3   8   17.49    1.46
  -6  -3   9   81.64    3.86
  -6  -3   9   78.59    6.65
  -6  -3   9   79.88    3.73
  -6  -3   9   68.12    3.70
  -6  -3  10    1.05    0.87
  -6  -3  10    1.28    1.24
  -6  -3  10    1.85    1.17
  -6  -3  10    2.36    3.55
  -6  -3  11   12.63    1.46
  -6  -3  11   15.19    1.62
  -6  -3  11   15.16    1.33
  -6  -3  11   13.41    1.31
  -6  -3  11   14.93    3.82
  -6  -3  12   21.78    1.92
  -6  -3  12   21.53    1.65
  -6  -3  12   21.41    1.71
  -6  -3  12   21.65    1.64
  -6  -3  12   21.27    3.77
  -6  -3  13   21.09    1.65
  -6  -3  13   23.54    1.72
  -6  -3  13   21.70    1.97
  -6  -3  13   22.25    1.73
  -6  -3  13   22.89    1.66
  -6  -3  14    4.92    1.19
  -6  -3  14    4.82    1.41
  -6  -3  14    6.23    1.08
  -6  -3  14    5.39    1.22
  -6  -3  15   11.51    1.59
  -6  -3  15   12.28    1.24
  -6  -3  15   12.89    1.32
  -6  -3  16   24.24    1.55
  -6  -3  16   22.25    1.71
  -6  -3  16   22.25    1.63
  -6  -3  17   12.77    1.30
  -6  -3  17   13.78    1.12
  -6  -3  17   12.65    1.19
  -6  -3  18    1.07    1.00
  -6  -3  18    0.32    0.28
  -6  -3  18   -0.06    0.25
  -6  -3  19    4.46    0.94
  -6  -2 -13    1.21    0.84
  -6  -2 -13   -0.13    0.79
  -6  -2 -12   12.11    1.39
  -6  -2 -12   14.58    1.36
  -6  -2 -11   20.00    1.82
  -6  -2 -11   20.87    1.73
  -6  -2 -10   11.44    1.73
  -6  -2  -9    4.16    1.68
  -6  -2  -9    4.22    1.75
  -6  -2  -8   60.58    3.66
  -6  -2  -8   61.10    3.60
  -6  -2  -7    2.26    2.25
  -6  -2  -6  149.86    7.29
  -6  -2  -4  208.07    9.25
  -6  -2  -3    8.53    1.42
  -6  -2  -2  158.73    6.96
  -6  -2  -2  155.66    8.95
  -6  -2  -2  163.74    7.12
  -6  -2  -2  149.37    6.83
  -6  -2  -1   48.31    2.65
  -6  -2  -1   48.85    4.84
  -6  -2  -1   54.77    2.82
  -6  -2  -1   46.65    2.44
  -6  -2   0   12.00    1.37
  -6  -2   0   11.28    3.81
  -6  -2   0   11.35    1.02
  -6  -2   0   11.23    1.44
  -6  -2   1  201.01    8.75
  -6  -2   1  192.23   11.01
  -6  -2   1  197.09    8.77
  -6  -2   1  197.49    8.56
  -6  -2   2   39.28    2.29
  -6  -2   2   36.75    4.77
  -6  -2   2   36.30    2.27
  -6  -2   3   96.52    4.48
  -6  -2   3   94.23    7.16
  -6  -2   3   96.54    4.24
  -6  -2   3   85.59    4.41
  -6  -2   4    6.66    1.35
  -6  -2   4    9.71    4.29
  -6  -2   4    7.02    0.88
  -6  -2   4    7.52    1.23
  -6  -2   4    7.00    0.90
  -6  -2   5   79.07    6.66
  -6  -2   5   78.95    3.72
  -6  -2   5   80.16    3.70
  -6  -2   6   69.95    3.27
  -6  -2   6   63.97    3.53
  -6  -2   6   66.26    3.30
  -6  -2   6   73.97    3.31
  -6  -2   7   47.26    2.32
  -6  -2   7   42.56    2.55
  -6  -2   7   35.91    5.36
  -6  -2   7   40.05    2.27
  -6  -2   7   41.51    2.39
  -6  -2   7   45.18    2.28
  -6  -2   8   42.43    2.30
  -6  -2   8   39.55    2.53
  -6  -2   8   44.75    5.49
  -6  -2   8   42.92    2.29
  -6  -2   8   44.23    2.26
  -6  -2   8   39.64    2.33
  -6  -2   9   40.39    2.31
  -6  -2   9   42.59    2.46
  -6  -2   9   43.89    5.40
  -6  -2   9   40.07    2.23
  -6  -2   9   38.71    2.22
  -6  -2   9   37.28    2.17
  -6  -2  10   10.70    1.51
  -6  -2  10   13.94    4.39
  -6  -2  10   12.23    1.42
  -6  -2  10   10.30    1.07
  -6  -2  10   10.79    1.27
  -6  -2  11   29.45    2.04
  -6  -2  11   28.11    1.78
  -6  -2  11   28.31    1.99
  -6  -2  11   29.05    4.57
  -6  -2  12   81.58    3.91
  -6  -2  12   81.78    4.09
  -6  -2  12   77.58    3.89
  -6  -2  12   79.79    3.89
  -6  -2  12   72.17    6.29
  -6  -2  13    4.00    1.14
  -6  -2  13    4.02    1.07
  -6  -2  13    4.38    1.22
  -6  -2  13    3.34    1.41
  -6  -2  14   83.56    4.19
  -6  -2  14   76.84    4.05
  -6  -2  14   84.74    4.06
  -6  -2  14   83.71    4.00
  -6  -2  15    2.89    1.18
  -6  -2  15    2.93    1.14
  -6  -2  15    3.90    1.07
  -6  -2  15    3.57    1.37
  -6  -2  16   12.00    1.27
  -6  -2  16   10.76    1.16
  -6  -2  17    9.49    1.27
  -6  -2  17   12.00    1.18
  -6  -2  17   10.49    1.09
  -6  -2  18   32.67    1.74
  -6  -2  18   34.70    1.77
  -6  -1 -13    8.70    0.99
  -6  -1 -12    7.58    1.19
  -6  -1 -12    9.29    1.20
  -6  -1 -11   19.38    1.79
  -6  -1 -11   22.69    1.82
  -6  -1 -10   41.89    2.69
  -6  -1  -9    7.06    1.94
  -6  -1  -9    6.32    1.92
  -6  -1  -8   32.65    2.95
  -6  -1  -5  130.33    6.00
  -6  -1  -4   44.97    2.59
  -6  -1  -3  118.61    5.52
  -6  -1  -2   34.14    4.08
  -6  -1  -2   34.20    2.19
  -6  -1  -1    9.74    1.30
  -6  -1  -1   10.44    3.73
  -6  -1  -1   11.15    1.40
  -6  -1   0   66.17    3.22
  -6  -1   0   62.51    2.98
  -6  -1   0   65.17    5.52
  -6  -1   1  118.71    7.88
  -6  -1   2  249.39   10.67
  -6  -1   2  255.40   13.12
  -6  -1   3  324.55   13.44
  -6  -1   3  306.89   13.43
  -6  -1   3  321.48   15.77
  -6  -1   4   96.10    4.36
  -6  -1   4   97.69    4.36
  -6  -1   4   90.63    7.23
  -6  -1   5  152.39    6.80
  -6  -1   5  158.78    6.86
  -6  -1   5  159.68    6.86
  -6  -1   5  159.59    9.65
  -6  -1   6  149.56    6.50
  -6  -1   6  143.02    6.51
  -6  -1   6  151.72    6.52
  -6  -1   7   21.81    1.53
  -6  -1   7   24.28    1.51
  -6  -1   7   24.96    1.48
  -6  -1   7   20.31    5.04
  -6  -1   8   21.07    5.05
  -6  -1   8   18.75    1.48
  -6  -1   8   19.57    1.41
  -6  -1   9   24.32    5.00
  -6  -1   9   31.32    1.70
  -6  -1   9   24.83    1.70
  -6  -1   9   21.57    1.47
  -6  -1  10   23.82    1.86
  -6  -1  10   26.81    4.81
  -6  -1  10   23.29    1.59
  -6  -1  10   19.61    1.52
  -6  -1  10   19.65    1.71
  -6  -1  10   21.96    1.45
  -6  -1  11   24.67    1.94
  -6  -1  11   25.72    4.68
  -6  -1  11   28.28    1.76
  -6  -1  11   24.91    1.78
  -6  -1  11   28.38    1.73
  -6  -1  11   23.22    1.92
  -6  -1  12   12.15    1.43
  -6  -1  12   12.90    1.34
  -6  -1  12   12.14    1.31
  -6  -1  12   10.93    1.58
  -6  -1  12   10.99    3.66
  -6  -1  13   75.59    3.79
  -6  -1  13   69.92    3.89
  -6  -1  13   81.27    3.79
  -6  -1  14    2.06    1.17
  -6  -1  14    1.09    1.17
  -6  -1  14    0.13    1.15
  -6  -1  14    1.77    1.41
  -6  -1  15  105.17    5.32
  -6  -1  15   95.19    5.37
  -6  -1  15  122.65    5.34
  -6  -1  15  128.81    5.38
  -6  -1  16    0.78    1.16
  -6  -1  16    0.52    0.99
  -6  -1  16   -0.20    0.99
  -6  -1  16   -0.10    1.06
  -6  -1  17   14.71    1.43
  -6  -1  17   14.50    1.53
  -6  -1  17   12.90    1.34
  -6  -1  17   13.29    1.31
  -6  -1  17   11.98    1.20
  -6  -1  18    5.46    1.08
  -6  -1  18    6.08    0.95
  -6  -1  18    7.13    0.93
  -6  -1  18    3.93    1.11
  -6  -1  19   -0.05    0.29
  -6  -1  19    0.24    0.24
  -6   0 -12    1.27    1.08
  -6   0 -11    6.87    1.43
  -6   0 -10   85.18    4.34
  -6   0  -9   24.51    2.37
  -6   0  -4  175.41    7.83
  -6   0  -3  125.15    5.76
  -6   0  -2   44.70    4.68
  -6   0  -1   99.79    6.69
  -6   0   0    1.94    3.48
  -6   0   1   57.92    5.30
  -6   0   2  432.63   20.23
  -6   0   3   52.36    2.48
  -6   0   3   48.24    5.33
  -6   0   4 1422.98   59.66
  -6   0   4 1439.41   59.66
  -6   0   4 1368.36   61.40
  -6   0   5  215.09    9.11
  -6   0   5  219.88    9.10
  -6   0   5  196.11   11.38
  -6   0   5  202.42    9.05
  -6   0   6   86.71    3.78
  -6   0   6   77.27    3.74
  -6   0   7   85.85    3.76
  -6   0   7   76.46    3.73
  -6   0   8  129.15    6.07
  -6   0   8  145.57    6.12
  -6   0   8  124.99    8.95
  -6   0   9   49.16    2.45
  -6   0   9   41.78    2.51
  -6   0   9   47.37    5.92
  -6   0  10   36.76    2.13
  -6   0  10   38.47    2.29
  -6   0  10   33.59    5.48
  -6   0  11    8.06    1.08
  -6   0  11    8.94    1.23
  -6   0  11    6.61    1.43
  -6   0  11    6.20    4.03
  -6   0  12  235.89   10.17
  -6   0  12  241.07   10.13
  -6   0  12  225.36   10.21
  -6   0  13   18.79    1.63
  -6   0  13   19.84    1.84
  -6   0  13   18.05    1.51
  -6   0  14   47.62    2.64
  -6   0  14   45.90    2.85
  -6   0  14   44.75    2.57
  -6   0  14   44.03    2.63
  -6   0  15   13.03    1.50
  -6   0  15   12.57    1.46
  -6   0  15   12.29    1.42
  -6   0  16    1.67    1.17
  -6   0  16    0.30    1.08
  -6   0  16    0.46    1.07
  -6   0  17    5.62    1.15
  -6   0  17    3.71    1.08
  -6   0  17    3.10    1.03
  -6   0  17    4.41    1.27
  -6   0  18   19.12    1.63
  -6   0  18   19.56    1.57
  -6   0  18   23.01    1.47
  -6   0  18   21.38    1.46
  -6   0  18   20.73    1.51
  -6   0  19    1.56    0.90
  -6   0  19    1.80    0.69
  -6   0  19   -0.34    0.35
  -6   1 -12    1.79    1.03
  -6   1 -11   49.72    2.80
  -6   1  -4  185.43    8.20
  -6   1  -2   43.78    4.46
  -6   1  -1   19.40    3.65
  -6   1   0   34.36    4.12
  -6   1   1  136.09    7.78
  -6   1   2  108.18    6.85
  -6   1   3  179.49    9.69
  -6   1   4   21.89    1.22
  -6   1   4   17.71    4.05
  -6   1   4   19.32    1.22
  -6   1   5  302.64   12.91
  -6   1   5  297.19   14.92
  -6   1   5  304.66   12.89
  -6   1   6  149.06    6.46
  -6   1   6  145.22    6.44
  -6   1   7    1.20    0.74
  -6   1   7    4.00    1.05
  -6   1   8   58.32    2.83
  -6   1   8   54.44    6.33
  -6   1   8   55.54    2.88
  -6   1   9  388.84   17.04
  -6   1   9  370.89   19.50
  -6   1   9  416.39   17.07
  -6   1  10  116.33    5.42
  -6   1  10  127.56    8.56
  -6   1  10  120.07    5.53
  -6   1  11   83.15    3.88
  -6   1  11   75.36    3.96
  -6   1  11   69.85    6.96
  -6   1  12    4.37    1.19
  -6   1  12    4.48    1.54
  -6   1  13  129.40    5.96
  -6   1  13  133.51    5.88
  -6   1  13  119.42    6.06
  -6   1  14    8.55    1.18
  -6   1  14    7.93    1.73
  -6   1  15   65.35    3.34
  -6   1  15   67.88    3.45
  -6   1  15   62.88    3.42
  -6   1  16   16.29    1.46
  -6   1  16   12.13    1.36
  -6   1  16   13.96    1.50
  -6   1  16   11.45    1.61
  -6   1  17   14.55    1.32
  -6   1  17   14.12    1.35
  -6   1  17   13.03    1.43
  -6   1  17   14.60    1.51
  -6   1  18   11.04    1.13
  -6   1  18    9.60    1.24
  -6   1  18    8.70    1.22
  -6   1  19   11.86    1.19
  -6   1  19   12.81    1.05
  -6   1  19   14.76    1.06
  -6   2  -3   94.66    6.02
  -6   2  -2   11.07    2.95
  -6   2  -1   60.33    4.70
  -6   2   0   72.16    5.18
  -6   2   1   49.76    4.23
  -6   2   2  353.03   16.43
  -6   2   3   78.18    5.51
  -6   2   4  131.39    5.77
  -6   2   4  132.50    7.78
  -6   2   5   11.29    0.94
  -6   2   5   10.71    1.17
  -6   2   6  253.73   10.98
  -6   2   6  260.36   11.03
  -6   2   6  252.49   12.97
  -6   2   7    5.17    0.86
  -6   2   7    4.94    1.23
  -6   2   7    2.00    4.19
  -6   2   8   13.92    1.24
  -6   2   8   18.94    1.58
  -6   2   8   15.58    5.01
  -6   2   9   86.67    3.99
  -6   2   9   81.80    4.10
  -6   2   9   81.20    7.80
  -6   2  10  118.64    5.59
  -6   2  10  128.79    5.73
  -6   2  10  112.11    8.92
  -6   2  11   46.04    2.58
  -6   2  11   48.45    2.86
  -6   2  11   44.67    6.40
  -6   2  12  192.00    8.80
  -6   2  12  204.39    8.87
  -6   2  13   39.36    2.36
  -6   2  13   36.34    2.58
  -6   2  16    7.65    1.24
  -6   2  16    5.57    1.48
  -6   2  17    8.77    1.30
  -6   2  17   10.37    1.21
  -6   2  17    6.84    1.29
  -6   2  18   51.01    2.52
  -6   2  18   45.85    2.47
  -6   2  19   11.65    1.00
  -6   2  19   11.21    1.11
  -6   3  -3   90.06    5.59
  -6   3  -2   14.84    3.00
  -6   3  -1   92.02    5.68
  -6   3   0   78.49    5.13
  -6   3   1   38.02    3.67
  -6   3   2   39.57    3.75
  -6   3   3  262.33   11.78
  -6   3   3  233.69   10.18
  -6   3   4   33.17    1.99
  -6   3   4   36.46    3.79
  -6   3   5   82.98    3.82
  -6   3   5   86.35    4.00
  -6   3   6   38.62    1.95
  -6   3   6   34.08    2.19
  -6   3   6   35.97    4.33
  -6   3   7   17.91    1.28
  -6   3   7   19.66    1.77
  -6   3   7   21.75    4.30
  -6   3   8    7.28    0.99
  -6   3   8    9.63    1.64
  -6   3   9   72.25    3.59
  -6   3   9   72.49    7.30
  -6   3   9   78.69    3.90
  -6   3  10   45.73    2.39
  -6   3  10   37.45    2.71
  -6   3  11  101.69    4.95
  -6   3  11  112.82    5.15
  -6   3  12   14.75    1.51
  -6   3  12    9.93    1.94
  -6   3  13   58.88    3.19
  -6   3  14   85.87    4.29
  -6   3  15    4.68    1.55
  -6   3  16    6.83    1.45
  -6   3  17   -0.11    1.06
  -6   3  17    1.50    1.01
  -6   3  17    0.32    1.12
  -6   3  18    1.02    0.98
  -6   3  18   -0.34    0.81
  -6   3  18    1.10    0.94
  -6   3  19   10.54    1.06
  -6   4  -3   65.77    4.64
  -6   4  -2   65.91    4.55
  -6   4  -1   15.92    2.86
  -6   4   0  143.05    7.62
  -6   4   1  450.49   20.34
  -6   4   2   54.31    2.73
  -6   4   2   60.68    4.36
  -6   4   3  198.30    9.57
  -6   4   3  181.50    8.03
  -6   4   4   21.90    3.33
  -6   4   4   22.26    1.69
  -6   4   5  191.88    8.35
  -6   4   5  195.51    8.51
  -6   4   6   27.01    1.54
  -6   4   6   24.44    2.00
  -6   4   6   22.93    3.82
  -6   4   7  185.45    8.27
  -6   4   7  190.82   10.21
  -6   4   7  195.04    8.46
  -6   4   8   20.17    1.48
  -6   4   8   21.57    2.20
  -6   4   8   20.02    4.49
  -6   4   9  118.11    5.36
  -6   4   9  117.60    5.64
  -6   4  10   11.55    1.37
  -6   4  10   21.55    2.26
  -6   4  10   14.34    6.02
  -6   4  11   91.46    4.46
  -6   4  11   94.30    4.79
  -6   4  11   85.77    8.22
  -6   4  12   79.07    4.06
  -6   4  12   85.18    4.34
  -6   4  13   22.37    1.85
  -6   4  14   21.99    1.82
  -6   4  15   16.30    1.51
  -6   4  15    9.27    1.71
  -6   4  16    0.09    1.26
  -6   4  17    1.60    0.98
  -6   4  17    0.43    1.04
  -6   4  18  105.09    4.55
  -6   4  18   93.66    4.57
  -6   5  -3    5.18    2.37
  -6   5  -2  188.25    9.52
  -6   5  -1   66.94    4.62
  -6   5   0  117.60    6.64
  -6   5   1  278.96   13.31
  -6   5   2   41.32    3.65
  -6   5   2   30.86    1.98
  -6   5   3  153.64    7.89
  -6   5   3  138.56    6.37
  -6   5   4   68.76    4.97
  -6   5   4   66.81    3.44
  -6   5   5   36.49    2.45
  -6   5   6   34.24    1.83
  -6   5   6   33.90    3.95
  -6   5   6   28.06    2.40
  -6   5   7   22.68    1.53
  -6   5   7   21.74    2.29
  -6   5   7   23.51    3.94
  -6   5   8   75.48    3.67
  -6   5   8   78.18    4.13
  -6   5   8   69.08    6.02
  -6   5   9   47.35    2.60
  -6   5   9   45.88    5.64
  -6   5   9   51.83    3.32
  -6   5  10  261.61   11.21
  -6   5  10  257.52   11.44
  -6   5  11   16.59    1.56
  -6   5  11   21.51    2.66
  -6   5  12   69.83    3.61
  -6   5  13   44.51    2.65
  -6   5  14   20.36    1.65
  -6   5  14   15.35    1.99
  -6   5  15   43.41    2.38
  -6   5  15   33.13    2.52
  -6   5  16   77.56    3.50
  -6   5  16   61.25    3.46
  -6   5  17    8.79    1.15
  -6   5  18   28.63    1.56
  -6   5  18   24.54    1.57
  -6   6  -3  100.90    6.05
  -6   6  -2   13.02    2.63
  -6   6  -1  141.95    7.77
  -6   6   0  269.66   13.05
  -6   6   1   79.80    5.23
  -6   6   2   46.70    4.02
  -6   6   3  366.01   15.40
  -6   6   3  309.46   13.79
  -6   6   4   84.65    4.30
  -6   6   5   14.01    3.11
  -6   6   5   13.11    1.91
  -6   6   6   23.67    1.51
  -6   6   6   23.40    2.30
  -6   6   6   23.52    3.56
  -6   6   7    2.43    0.92
  -6   6   7    1.07    1.97
  -6   6   7   -1.44    3.13
  -6   6   8   83.50    4.23
  -6   6   8   92.58    6.51
  -6   6   9   82.48    3.98
  -6   6   9   75.33    6.38
  -6   6   9   80.20    4.57
  -6   6  10   39.86    2.34
  -6   6  10   36.66    3.28
  -6   6  11  111.40    5.33
  -6   6  11  115.11    5.84
  -6   6  12   51.10    2.86
  -6   6  13   76.85    3.89
  -6   6  13   78.61    4.17
  -6   6  14   13.19    1.43
  -6   6  14   11.76    1.76
  -6   6  15   13.88    1.33
  -6   6  15   10.29    1.51
  -6   6  16   18.62    1.41
  -6   6  16   17.11    1.48
  -6   7  -3   90.26    5.64
  -6   7  -2   61.15    4.58
  -6   7  -1  127.57    7.29
  -6   7   0  170.12    9.07
  -6   7   1   34.34    3.64
  -6   7   2    8.59    2.67
  -6   7   3  148.97    8.39
  -6   7   4   94.55    4.80
  -6   7   5   99.25    5.03
  -6   7   5  104.15    6.56
  -6   7   6  145.97    8.48
  -6   7   6  148.87    7.06
  -6   7   7   61.06    4.92
  -6   7   7   55.88    3.38
  -6   7   8   81.76    3.83
  -6   7   8   73.86    4.44
  -6   7   9   32.76    2.15
  -6   7   9   41.44    3.48
  -6   7   9   37.05    4.99
  -6   7  10   21.36    3.23
  -6   7  10   24.89    1.82
  -6   7  11  100.60    4.82
  -6   7  12   61.64    3.24
  -6   7  13   29.56    2.42
  -6   7  13   26.91    1.89
  -6   7  14   15.16    1.75
  -6   7  14   20.58    1.52
  -6   7  15   24.26    1.82
  -6   7  15   26.87    1.68
  -6   7  16    2.14    0.83
  -6   8  -3   34.49    3.40
  -6   8  -2   56.40    4.45
  -6   8  -1   45.38    4.01
  -6   8   0   16.50    2.96
  -6   8   1   20.58    3.21
  -6   8   2  233.45   11.94
  -6   8   3  165.00    9.16
  -6   8   4   77.63    4.25
  -6   8   5   22.35    3.57
  -6   8   5   25.12    2.53
  -6   8   6  228.42   10.36
  -6   8   6  227.79   11.94
  -6   8   7   93.98    4.50
  -6   8   7   96.65    5.12
  -6   8   7   99.37    6.67
  -6   8   8   80.88    4.06
  -6   8   8   83.92    6.34
  -6   8   8   91.97    4.86
  -6   8   9   49.15    2.61
  -6   8   9   36.01    3.83
  -6   8  10   26.48    3.37
  -6   8  10   36.20    2.14
  -6   8  11  177.40    7.94
  -6   8  12   28.02    2.47
  -6   8  12   24.34    1.77
  -6   8  13   30.38    2.29
  -6   8  13   32.54    1.97
  -6   8  14    5.14    1.00
  -6   8  14    5.95    1.31
  -6   8  15   39.50    2.11
  -6   9  -3  122.09    7.08
  -6   9  -2    2.46    2.19
  -6   9  -1   13.90    2.90
  -6   9   0  136.22    8.02
  -6   9   1  125.22    7.55
  -6   9   2   12.60    3.01
  -6   9   3   46.52    4.44
  -6   9   4  123.88    6.12
  -6   9   5  122.93    7.44
  -6   9   5  114.69    5.86
  -6   9   6   13.06    2.46
  -6   9   6   11.15    3.17
  -6   9   7  177.63    8.33
  -6   9   8   27.43    1.75
  -6   9   8   18.46    3.20
  -6   9   9   56.31    4.32
  -6   9   9   66.33    3.24
  -6   9  10   25.59    1.75
  -6   9  11   66.18    3.30
  -6   9  12   26.34    2.25
  -6   9  12   27.82    1.75
  -6   9  13    2.07    0.84
  -6   9  13    1.95    1.27
  -6   9  14    1.39    0.75
  -6  10   3    5.93    2.04
  -6  10   4   14.46    2.39
  -6  10   5   10.81    2.31
  -6  10   6   19.95    2.61
  -6  10   7   13.40    2.70
  -6  10   8    3.37    2.85
  -6  10   9    7.46    1.04
  -6  10   9    7.51    2.77
  -6  10  10   20.13    1.42
  -6  10  11    7.98    0.97
  -6  10  11    5.83    1.81
  -6  10  12    3.15    0.77
  -6  10  12    3.46    1.36
  -6  11   2    3.96    1.78
  -6  11   3   18.02    2.21
  -6  11   4    8.22    2.13
  -6  11   5   51.83    3.46
  -6  11   6   24.97    2.88
  -6  11   7    8.59    2.64
  -6  11   8    7.86    2.60
  -6  11  10   24.82    2.19
  -6  12   0   11.37    1.69
  -6  12   1   -1.11    1.57
  -6  12   2    3.90    1.73
  -6  12   3   15.15    2.13
  -6  12   4   12.94    2.28
  -6  12   5   12.35    2.47
  -6  12   6    2.91    2.32
  -6  12   7    2.37    2.11
  -5 -12   0    7.43    0.98
  -5 -12   1    4.66    0.94
  -5 -12   1    5.37    0.75
  -5 -12   2    2.66    0.73
  -5 -12   3    6.14    0.98
  -5 -12   3    6.17    0.84
  -5 -12   4    9.69    1.05
  -5 -12   4   10.26    0.92
  -5 -12   4    7.37    0.86
  -5 -12   5    1.20    0.78
  -5 -12   5    0.73    0.67
  -5 -12   6    4.27    0.71
  -5 -12   6    4.55    0.79
  -5 -12   7   12.84    1.02
  -5 -11  -3   18.47    1.25
  -5 -11  -3   16.81    1.32
  -5 -11  -2    3.02    0.70
  -5 -11  -2    4.31    0.82
  -5 -11  -1    9.48    0.97
  -5 -11  -1   10.68    1.02
  -5 -11   0   10.01    1.00
  -5 -11   1   -1.10    0.51
  -5 -11   2   -0.06    0.27
  -5 -11   2    0.84    0.77
  -5 -11   3   17.10    1.29
  -5 -11   4    4.36    0.92
  -5 -11   7    0.22    0.38
  -5 -11   8   -0.16    0.28
  -5 -10  -6    5.58    0.88
  -5 -10  -6    5.38    0.84
  -5 -10  -5   -0.26    0.78
  -5 -10  -4    6.48    0.95
  -5 -10  -3    3.88    0.87
  -5 -10  -2   -0.29    0.47
  -5 -10  -1    0.07    0.30
  -5 -10   1   41.99    2.25
  -5 -10   3   21.92    1.40
  -5 -10   5   20.04    1.57
  -5 -10   5   15.22    1.56
  -5 -10   6   91.56    4.37
  -5 -10   6   88.26    4.40
  -5 -10   7    5.26    1.29
  -5 -10   7    6.98    1.12
  -5 -10   7    6.02    1.18
  -5 -10   8   20.27    1.71
  -5 -10   8   21.41    1.54
  -5 -10   8   19.88    1.65
  -5 -10   9    2.38    1.10
  -5 -10   9    3.05    1.08
  -5 -10   9    1.93    0.89
  -5 -10  10   25.29    1.47
  -5 -10  10   22.49    1.72
  -5 -10  11    5.05    1.03
  -5 -10  11    6.02    1.22
  -5 -10  11    4.88    1.07
  -5 -10  11    5.44    1.12
  -5 -10  12    1.90    0.87
  -5 -10  12   -0.25    0.94
  -5 -10  12    1.53    0.98
  -5 -10  12    1.10    1.09
  -5  -9  -8    5.70    0.86
  -5  -9  -7    0.79    0.41
  -5  -9  -7    0.12    0.26
  -5  -9  -6    0.38    0.44
  -5  -9  -6    0.17    0.25
  -5  -9  -5    0.12    0.40
  -5  -9  -5    4.38    1.06
  -5  -9  -4    0.49    0.40
  -5  -9  -2    3.09    1.20
  -5  -9   1   19.20    1.64
  -5  -9   2  161.96    7.77
  -5  -9   2  175.14    7.80
  -5  -9   2  184.29    7.88
  -5  -9   3   27.00    1.92
  -5  -9   3   24.46    1.78
  -5  -9   3   26.58    1.96
  -5  -9   4    6.55    1.34
  -5  -9   4    5.49    1.13
  -5  -9   4    3.28    1.18
  -5  -9   5  153.60    7.00
  -5  -9   5  148.83    6.80
  -5  -9   5  142.34    6.90
  -5  -9   5  163.70    6.99
  -5  -9   6  143.66    6.11
  -5  -9   6  123.38    5.77
  -5  -9   6  119.96    5.88
  -5  -9   6  126.58    5.96
  -5  -9   6  132.08    5.95
  -5  -9   7   20.64    1.93
  -5  -9   7   19.34    1.79
  -5  -9   7   28.68    1.75
  -5  -9   7   22.14    1.97
  -5  -9   7   28.98    1.85
  -5  -9   8   37.64    2.39
  -5  -9   8   37.41    2.49
  -5  -9   8   33.04    2.28
  -5  -9   8   34.37    2.07
  -5  -9   8   38.71    2.22
  -5  -9   8   33.18    2.34
  -5  -9   9   25.44    1.93
  -5  -9   9   24.59    2.02
  -5  -9   9   24.50    1.93
  -5  -9   9   27.06    1.77
  -5  -9   9   24.40    1.60
  -5  -9   9   24.97    1.91
  -5  -9  10   20.61    1.65
  -5  -9  10   20.87    1.51
  -5  -9  10   20.56    1.54
  -5  -9  10   23.51    1.33
  -5  -9  11   26.93    1.83
  -5  -9  11   22.98    1.90
  -5  -9  11   24.57    1.86
  -5  -9  11   25.66    1.58
  -5  -9  11   20.42    1.80
  -5  -9  12    9.48    1.21
  -5  -9  12    8.82    1.35
  -5  -9  12    7.97    1.22
  -5  -9  12    8.47    1.18
  -5  -9  13    2.42    0.91
  -5  -9  13    1.49    1.13
  -5  -9  13    1.96    1.01
  -5  -9  13    0.71    1.01
  -5  -9  14    2.33    0.81
  -5  -9  14    0.47    0.93
  -5  -9  14    1.00    0.91
  -5  -9  14    3.02    1.06
  -5  -8 -10    6.95    0.89
  -5  -8  -9    1.56    1.03
  -5  -8  -9    4.07    0.94
  -5  -8  -8    8.39    1.18
  -5  -8  -8    7.88    1.24
  -5  -8  -7   20.84    1.77
  -5  -8  -6   21.58    1.80
  -5  -8  -6   23.62    1.60
  -5  -8  -5   28.64    2.10
  -5  -8  -5   28.22    1.80
  -5  -8  -5   27.64    1.92
  -5  -8  -4  100.93    4.99
  -5  -8  -4   99.80    4.73
  -5  -8  -4  108.77    4.95
  -5  -8  -3   10.13    1.39
  -5  -8  -3    8.30    1.45
  -5  -8  -3    8.54    1.09
  -5  -8  -2   17.59    1.67
  -5  -8  -2   13.57    1.19
  -5  -8  -1   97.09    4.74
  -5  -8   0  102.44    7.24
  -5  -8   1   16.18    3.66
  -5  -8   1   21.55    1.69
  -5  -8   1   20.79    1.83
  -5  -8   1   23.62    1.80
  -5  -8   1   22.98    1.84
  -5  -8   2    2.17    2.85
  -5  -8   2   -0.40    1.05
  -5  -8   2    1.83    1.23
  -5  -8   2   -0.90    1.22
  -5  -8   2    0.72    1.20
  -5  -8   2    1.05    1.22
  -5  -8   3   81.34    6.73
  -5  -8   3   80.60    4.08
  -5  -8   3   83.67    4.05
  -5  -8   3   79.15    4.15
  -5  -8   3   82.90    4.12
  -5  -8   3   81.49    4.10
  -5  -8   4   89.98    7.19
  -5  -8   4   89.29    4.57
  -5  -8   4   89.72    4.43
  -5  -8   4   98.65    4.62
  -5  -8   4   93.52    4.56
  -5  -8   5   98.61    7.27
  -5  -8   5   93.02    4.39
  -5  -8   5   85.73    4.14
  -5  -8   5   84.89    4.22
  -5  -8   5   87.64    4.37
  -5  -8   5   81.94    4.26
  -5  -8   6   90.13    6.97
  -5  -8   6   75.68    4.16
  -5  -8   6   83.72    3.94
  -5  -8   6   88.59    4.29
  -5  -8   6   81.67    4.11
  -5  -8   6   79.63    4.21
  -5  -8   6   75.65    4.12
  -5  -8   6   86.95    4.16
  -5  -8   6   86.55    4.11
  -5  -8   7  110.14    8.58
  -5  -8   7  124.57    6.25
  -5  -8   7  137.74    6.30
  -5  -8   7  127.15    6.20
  -5  -8   7  148.18    6.19
  -5  -8   7  134.71    6.17
  -5  -8   7  130.82    6.21
  -5  -8   8    3.80    3.07
  -5  -8   8    6.77    1.53
  -5  -8   8    5.65    1.61
  -5  -8   8    5.40    1.34
  -5  -8   8    7.22    1.42
  -5  -8   8    4.91    1.24
  -5  -8   8    5.08    1.14
  -5  -8   8    6.96    1.44
  -5  -8   9    7.38    1.49
  -5  -8   9    5.56    1.61
  -5  -8   9    7.25    1.41
  -5  -8   9    6.29    1.35
  -5  -8   9    8.69    1.26
  -5  -8   9    8.09    1.17
  -5  -8   9    4.99    1.37
  -5  -8  10    4.09    1.27
  -5  -8  10    4.27    1.47
  -5  -8  10    4.28    1.29
  -5  -8  10    5.17    1.34
  -5  -8  10    2.77    1.08
  -5  -8  10    3.36    0.95
  -5  -8  10    3.72    1.32
  -5  -8  11    7.68    1.39
  -5  -8  11   10.34    1.41
  -5  -8  11    7.75    1.54
  -5  -8  11    6.32    1.37
  -5  -8  11    8.29    1.11
  -5  -8  11    8.07    0.96
  -5  -8  11    8.11    1.39
  -5  -8  12    3.36    1.23
  -5  -8  12    4.71    1.22
  -5  -8  12    3.59    1.31
  -5  -8  12    3.64    1.24
  -5  -8  12    5.84    0.95
  -5  -8  12    5.36    1.23
  -5  -8  12    0.15    0.28
  -5  -8  13    7.17    1.24
  -5  -8  13    6.76    1.15
  -5  -8  13    7.13    1.29
  -5  -8  13    8.63    1.26
  -5  -8  13    7.48    1.24
  -5  -8  14    1.96    1.05
  -5  -8  14    1.80    0.95
  -5  -8  14    3.20    1.14
  -5  -8  14    1.77    1.09
  -5  -8  14    2.72    1.10
  -5  -8  15   12.22    1.16
  -5  -8  15   12.51    1.19
  -5  -8  15   15.85    1.25
  -5  -8  15   12.49    1.16
  -5  -8  16    1.56    0.90
  -5  -8  16    1.41    0.90
  -5  -7 -11   17.94    1.26
  -5  -7 -10    9.32    1.00
  -5  -7 -10    9.00    1.32
  -5  -7 -10    9.37    1.14
  -5  -7  -9    1.82    0.98
  -5  -7  -9    1.83    1.30
  -5  -7  -8   25.25    1.78
  -5  -7  -8   24.68    2.07
  -5  -7  -7   32.47    2.04
  -5  -7  -7   31.46    2.34
  -5  -7  -6   17.92    1.55
  -5  -7  -6   17.98    1.60
  -5  -7  -6   18.02    1.94
  -5  -7  -5    5.77    1.30
  -5  -7  -5    7.55    1.32
  -5  -7  -4   25.44    1.80
  -5  -7  -4   23.34    1.94
  -5  -7  -3   17.89    1.55
  -5  -7  -3   16.90    1.75
  -5  -7  -2   59.82    3.12
  -5  -7  -2   66.86    3.43
  -5  -7  -1    5.18    1.01
  -5  -7  -1    7.81    1.22
  -5  -7  -1    7.15    1.44
  -5  -7   0   13.33    3.14
  -5  -7   0   10.81    1.41
  -5  -7   0   12.36    1.44
  -5  -7   0   14.07    1.49
  -5  -7   1   80.30    6.70
  -5  -7   1   91.03    4.37
  -5  -7   1   90.88    4.48
  -5  -7   1   95.84    4.50
  -5  -7   1   93.73    4.50
  -5  -7   1   89.38    4.48
  -5  -7   2   37.13    4.70
  -5  -7   2   39.97    2.35
  -5  -7   2   40.49    2.38
  -5  -7   2   39.31    2.42
  -5  -7   2   39.08    2.41
  -5  -7   3   55.89    5.51
  -5  -7   3   48.58    2.94
  -5  -7   3   52.89    2.93
  -5  -7   3   57.31    3.07
  -5  -7   3   57.82    3.00
  -5  -7   3   59.64    3.03
  -5  -7   4    9.24    3.28
  -5  -7   4    9.39    1.39
  -5  -7   4    8.35    1.28
  -5  -7   4    7.55    1.44
  -5  -7   4    6.97    1.24
  -5  -7   4    7.32    1.27
  -5  -7   5   12.10    3.58
  -5  -7   5   12.64    1.53
  -5  -7   5   13.00    1.35
  -5  -7   5   15.19    1.73
  -5  -7   5   11.73    1.41
  -5  -7   5   10.68    1.53
  -5  -7   5   11.49    1.30
  -5  -7   6   34.07    1.90
  -5  -7   6   29.17    2.19
  -5  -7   6   27.02    1.96
  -5  -7   6   27.74    2.14
  -5  -7   6   35.96    2.10
  -5  -7   7  183.13   11.32
  -5  -7   7  178.61    8.45
  -5  -7   7  181.88    8.30
  -5  -7   7  196.34    8.54
  -5  -7   7  194.45    8.52
  -5  -7   7  201.37    8.48
  -5  -7   7  190.91    8.46
  -5  -7   7  188.97    8.48
  -5  -7   8    5.85    3.18
  -5  -7   8    7.24    1.28
  -5  -7   8    7.24    1.55
  -5  -7   8    7.44    1.37
  -5  -7   8    6.59    1.39
  -5  -7   8    5.68    1.18
  -5  -7   8    5.82    1.21
  -5  -7   8    7.69    1.38
  -5  -7   9   63.73    5.89
  -5  -7   9   61.81    3.40
  -5  -7   9   65.34    3.50
  -5  -7   9   68.82    3.51
  -5  -7   9   60.77    3.43
  -5  -7   9   64.72    3.34
  -5  -7   9   62.75    3.40
  -5  -7  10   97.29    7.61
  -5  -7  10   94.45    5.08
  -5  -7  10  103.67    5.12
  -5  -7  10  102.21    5.15
  -5  -7  10  106.85    5.11
  -5  -7  10  109.26    5.03
  -5  -7  11    0.30    1.24
  -5  -7  11    0.40    1.30
  -5  -7  11    1.14    1.14
  -5  -7  11    1.15    1.29
  -5  -7  11    1.28    1.02
  -5  -7  11    1.11    1.22
  -5  -7  12   49.39    2.89
  -5  -7  12   49.00    2.87
  -5  -7  12   47.22    2.85
  -5  -7  12   53.56    2.76
  -5  -7  12   46.00    2.91
  -5  -7  12   53.27    2.72
  -5  -7  12   50.86    2.86
  -5  -7  13    1.11    1.14
  -5  -7  13    0.73    1.19
  -5  -7  13    0.87    1.21
  -5  -7  13    0.33    1.21
  -5  -7  13    0.76    0.88
  -5  -7  13    0.55    1.13
  -5  -7  13    0.50    0.68
  -5  -7  14    3.27    1.21
  -5  -7  14    1.02    1.07
  -5  -7  14    3.15    1.23
  -5  -7  14    2.65    1.20
  -5  -7  14    2.49    0.71
  -5  -7  14    2.34    1.11
  -5  -7  15    2.86    0.82
  -5  -7  15    0.74    1.07
  -5  -7  15    2.04    1.07
  -5  -7  15    1.29    1.08
  -5  -7  15    1.36    1.07
  -5  -7  16   13.94    1.23
  -5  -7  16   13.45    1.13
  -5  -7  16   15.98    1.23
  -5  -7  17   23.17    1.56
  -5  -6 -12   24.01    1.47
  -5  -6 -12   25.69    1.72
  -5  -6 -11    0.13    0.32
  -5  -6 -11   -0.18    0.88
  -5  -6 -11    0.13    1.18
  -5  -6 -10   21.42    1.52
  -5  -6 -10   17.92    1.85
  -5  -6  -8   28.46    2.08
  -5  -6  -7    6.28    1.47
  -5  -6  -7    6.45    1.15
  -5  -6  -6   54.27    3.03
  -5  -6  -6   51.54    2.86
  -5  -6  -5   13.23    1.70
  -5  -6  -5   12.46    1.85
  -5  -6  -5   12.17    1.45
  -5  -6  -4   18.41    1.83
  -5  -6  -4   19.88    2.01
  -5  -6  -4   19.67    1.71
  -5  -6  -3   15.81    1.56
  -5  -6  -3   14.64    1.90
  -5  -6  -3   12.58    1.58
  -5  -6  -2   40.22    2.42
  -5  -6  -2   43.55    2.53
  -5  -6  -1   11.04    2.93
  -5  -6  -1   12.66    1.24
  -5  -6  -1    9.91    1.25
  -5  -6  -1   10.39    1.25
  -5  -6  -1    8.73    1.32
  -5  -6  -1   10.35    1.67
  -5  -6  -1    7.94    1.42
  -5  -6   0  112.24    7.76
  -5  -6   0  120.58    5.58
  -5  -6   0  116.11    5.59
  -5  -6   0  118.14    5.35
  -5  -6   0  117.55    5.50
  -5  -6   0  121.79    5.56
  -5  -6   0  119.70    5.50
  -5  -6   1  124.46    8.12
  -5  -6   1  118.70    5.56
  -5  -6   1  116.52    5.69
  -5  -6   1  123.51    5.71
  -5  -6   1  131.07    5.67
  -5  -6   1  123.00    5.69
  -5  -6   2   35.78    4.40
  -5  -6   2   31.64    1.93
  -5  -6   2   30.39    2.07
  -5  -6   2   30.89    2.01
  -5  -6   2   30.18    1.97
  -5  -6   2   29.16    2.05
  -5  -6   2   29.98    2.06
  -5  -6   3   26.18    4.27
  -5  -6   3   26.43    1.91
  -5  -6   3   24.89    1.76
  -5  -6   3   23.24    1.80
  -5  -6   3   26.61    1.83
  -5  -6   4  247.36   13.65
  -5  -6   4  243.48   11.03
  -5  -6   4  262.53   10.97
  -5  -6   4  248.58   10.94
  -5  -6   4  260.13   10.94
  -5  -6   4  243.27   10.85
  -5  -6   5  105.07    7.51
  -5  -6   5   99.67    4.69
  -5  -6   5  107.12    4.79
  -5  -6   5   96.32    4.72
  -5  -6   5  103.76    4.76
  -5  -6   5   94.93    4.67
  -5  -6   5   99.60    4.84
  -5  -6   6  184.51    7.94
  -5  -6   6  170.24    7.83
  -5  -6   6  180.18    7.95
  -5  -6   7  101.80    7.54
  -5  -6   7   93.80    4.75
  -5  -6   7  105.58    4.68
  -5  -6   7   96.19    4.83
  -5  -6   7  102.39    4.83
  -5  -6   7  108.35    4.93
  -5  -6   7  102.38    4.79
  -5  -6   8  105.40    7.61
  -5  -6   8  101.56    4.72
  -5  -6   8  100.19    4.78
  -5  -6   8   97.61    4.82
  -5  -6   8  101.46    4.81
  -5  -6   8   94.35    4.69
  -5  -6   9   83.66    6.82
  -5  -6   9   81.91    4.11
  -5  -6   9   87.95    4.15
  -5  -6   9   76.38    4.14
  -5  -6   9   89.71    4.23
  -5  -6   9   78.34    4.05
  -5  -6  10   52.62    5.21
  -5  -6  10   47.39    2.77
  -5  -6  10   45.34    2.76
  -5  -6  10   47.97    2.79
  -5  -6  10   48.75    2.84
  -5  -6  10   50.25    2.74
  -5  -6  11   72.39    6.14
  -5  -6  11   81.28    3.86
  -5  -6  11   69.09    3.74
  -5  -6  11   72.69    3.76
  -5  -6  11   76.95    3.86
  -5  -6  11   69.06    3.77
  -5  -6  12   13.64    1.65
  -5  -6  12   13.69    1.63
  -5  -6  12   14.53    1.61
  -5  -6  12   13.90    1.39
  -5  -6  12   14.34    1.56
  -5  -6  13   29.17    2.16
  -5  -6  13   29.94    2.09
  -5  -6  13   28.64    1.80
  -5  -6  13   26.49    2.13
  -5  -6  13   31.05    2.09
  -5  -6  14    1.26    1.27
  -5  -6  14    2.85    1.21
  -5  -6  14    2.39    1.30
  -5  -6  14    3.71    1.23
  -5  -6  15   20.73    1.41
  -5  -6  15   23.19    1.66
  -5  -6  15   17.10    1.48
  -5  -6  15   19.20    1.66
  -5  -6  15   19.03    1.56
  -5  -6  16   13.08    1.36
  -5  -6  16   13.50    1.19
  -5  -6  16   12.89    1.26
  -5  -6  17   15.88    1.39
  -5  -6  17   14.72    1.26
  -5  -6  17   10.99    1.27
  -5  -6  17   14.99    1.33
  -5  -6  18    2.74    0.91
  -5  -5 -13    2.13    0.97
  -5  -5 -12   19.74    1.62
  -5  -5 -12   24.51    1.55
  -5  -5 -12   23.74    1.79
  -5  -5 -12   21.65    1.46
  -5  -5 -11    7.82    1.28
  -5  -5 -11    8.57    1.52
  -5  -5 -10   25.33    1.88
  -5  -5 -10   24.98    2.14
  -5  -5  -9    2.45    1.37
  -5  -5  -9    3.26    1.73
  -5  -5  -7   61.42    3.48
  -5  -5  -7   66.91    3.47
  -5  -5  -7   59.46    3.16
  -5  -5  -6   27.96    2.27
  -5  -5  -6   29.27    2.33
  -5  -5  -6   26.63    1.87
  -5  -5  -5   21.34    1.93
  -5  -5  -5   19.75    1.62
  -5  -5  -5   17.09    2.14
  -5  -5  -4   41.58    2.59
  -5  -5  -4   40.94    2.43
  -5  -5  -4   41.35    2.81
  -5  -5  -3    4.60    1.49
  -5  -5  -3    4.33    1.87
  -5  -5  -3    2.61    1.24
  -5  -5  -2   98.24    6.40
  -5  -5  -2   91.14    4.45
  -5  -5  -2  101.01    4.62
  -5  -5  -1   72.86    5.48
  -5  -5  -1   65.42    3.43
  -5  -5  -1   67.78    3.40
  -5  -5  -1   73.14    3.50
  -5  -5  -1   74.84    3.76
  -5  -5   0   76.71    5.82
  -5  -5   0   74.68    3.73
  -5  -5   0   73.92    3.68
  -5  -5   0   79.85    3.74
  -5  -5   0   75.98    3.95
  -5  -5   1  153.92    8.97
  -5  -5   1  140.89    6.65
  -5  -5   1  150.46    6.63
  -5  -5   1  154.12    6.60
  -5  -5   1  140.61    6.70
  -5  -5   2   78.99    3.81
  -5  -5   2   73.33    3.90
  -5  -5   2   82.02    3.80
  -5  -5   2   79.33    3.95
  -5  -5   3  101.53    7.43
  -5  -5   3  109.23    4.94
  -5  -5   3  117.26    4.98
  -5  -5   3  107.43    5.02
  -5  -5   3  104.87    4.96
  -5  -5   3   98.98    4.87
  -5  -5   4    3.28    3.24
  -5  -5   4    4.94    0.88
  -5  -5   4    3.93    0.96
  -5  -5   4    4.38    1.12
  -5  -5   4    4.41    1.10
  -5  -5   4    4.32    1.07
  -5  -5   5   40.55    4.66
  -5  -5   5   39.81    2.25
  -5  -5   5   42.35    2.35
  -5  -5   5   41.41    2.29
  -5  -5   6    1.50    0.94
  -5  -5   6    1.48    1.07
  -5  -5   7   12.45    1.24
  -5  -5   7   11.79    1.36
  -5  -5   7   11.76    3.67
  -5  -5   7   10.99    1.26
  -5  -5   8   53.72    3.03
  -5  -5   8   63.89    5.78
  -5  -5   8   56.96    2.98
  -5  -5   8   54.20    2.99
  -5  -5   8   63.63    2.96
  -5  -5   8   57.14    2.88
  -5  -5   8   54.24    2.94
  -5  -5   9  259.60   12.47
  -5  -5   9  296.17   12.56
  -5  -5   9  291.69   15.26
  -5  -5   9  282.71   12.49
  -5  -5   9  316.31   12.48
  -5  -5   9  282.86   12.42
  -5  -5   9  280.04   12.44
  -5  -5   9  291.15   12.38
  -5  -5  10   11.12    1.45
  -5  -5  10   10.96    3.49
  -5  -5  10    8.53    1.39
  -5  -5  10    7.66    1.32
  -5  -5  10    8.51    1.34
  -5  -5  10   11.35    1.25
  -5  -5  10    9.62    1.28
  -5  -5  10   11.29    1.18
  -5  -5  11  134.96    5.89
  -5  -5  11  118.37    5.92
  -5  -5  11  128.21    5.83
  -5  -5  11  115.35    8.22
  -5  -5  11  133.56    5.81
  -5  -5  11  130.94    5.99
  -5  -5  11  127.20    5.74
  -5  -5  11  109.44    5.82
  -5  -5  12   50.26    2.97
  -5  -5  12   45.81    3.20
  -5  -5  12   55.71    3.08
  -5  -5  12   49.80    5.00
  -5  -5  12   70.53    3.07
  -5  -5  12   53.48    3.11
  -5  -5  12   59.05    3.28
  -5  -5  12   66.54    3.00
  -5  -5  13  163.84    7.72
  -5  -5  13  174.73    7.54
  -5  -5  13  162.93    7.45
  -5  -5  13  166.55    7.68
  -5  -5  13  177.74    7.75
  -5  -5  13  166.10    7.61
  -5  -5  14    3.57    1.38
  -5  -5  14    5.37    1.23
  -5  -5  14    3.04    1.01
  -5  -5  14    3.67    1.50
  -5  -5  14    3.09    0.85
  -5  -5  14    3.31    1.24
  -5  -5  15   19.36    1.79
  -5  -5  15   21.98    1.64
  -5  -5  15   17.54    1.28
  -5  -5  15   21.11    1.80
  -5  -5  15   16.89    1.68
  -5  -5  16   27.30    1.66
  -5  -5  16   28.00    1.46
  -5  -5  16   27.53    1.60
  -5  -5  17   -0.15    1.12
  -5  -5  17    0.36    0.91
  -5  -5  17    1.23    1.01
  -5  -5  17    0.54    1.02
  -5  -5  18   16.18    1.27
  -5  -5  18   15.43    1.36
  -5  -4 -13   12.13    1.33
  -5  -4 -12    6.39    1.14
  -5  -4 -12    6.80    1.01
  -5  -4 -12    8.36    1.43
  -5  -4 -11   16.37    1.59
  -5  -4 -11   15.36    1.83
  -5  -4 -10   82.92    4.14
  -5  -4 -10   81.47    4.40
  -5  -4  -9   50.61    2.93
  -5  -4  -9   45.32    2.77
  -5  -4  -8   23.03    2.18
  -5  -4  -8   20.25    1.98
  -5  -4  -7   65.54    3.31
  -5  -4  -7   70.29    3.74
  -5  -4  -6  111.03    5.15
  -5  -4  -6  112.02    5.51
  -5  -4  -5   79.08    3.89
  -5  -4  -5   81.15    4.35
  -5  -4  -4    2.28    2.02
  -5  -4  -4    2.26    1.18
  -5  -4  -3   69.03    3.88
  -5  -4  -2  235.63    9.68
  -5  -4  -2  204.66   11.14
  -5  -4  -2  212.00    9.38
  -5  -4  -2  208.23    9.30
  -5  -4  -1   13.72    3.10
  -5  -4  -1   16.44    1.55
  -5  -4  -1   17.50    1.32
  -5  -4  -1   14.93    1.21
  -5  -4   0   83.59    4.16
  -5  -4   0   84.14    5.98
  -5  -4   0   78.59    3.81
  -5  -4   0   82.79    3.96
  -5  -4   0   78.01    3.75
  -5  -4   1   32.97    2.34
  -5  -4   1   32.46    1.94
  -5  -4   1   32.56    3.98
  -5  -4   1   28.55    1.79
  -5  -4   1   30.06    1.76
  -5  -4   2    4.20    1.12
  -5  -4   2    3.73    1.48
  -5  -4   2    3.35    2.99
  -5  -4   2    4.02    1.15
  -5  -4   2    2.85    0.81
  -5  -4   3   11.21    1.12
  -5  -4   3   13.38    1.64
  -5  -4   3   17.17    1.44
  -5  -4   3   14.73    3.61
  -5  -4   3   16.23    1.41
  -5  -4   4   20.38    1.60
  -5  -4   4   17.95    1.32
  -5  -4   4   20.06    1.69
  -5  -4   4   19.46    3.86
  -5  -4   4   20.30    1.28
  -5  -4   4   20.20    1.57
  -5  -4   5   53.23    2.61
  -5  -4   5   48.42    2.56
  -5  -4   5   45.80    5.10
  -5  -4   5   51.73    2.63
  -5  -4   5   55.70    2.71
  -5  -4   6   40.34    1.99
  -5  -4   6   38.10    1.95
  -5  -4   6   31.30    2.08
  -5  -4   6   30.88    1.91
  -5  -4   6   29.59    1.95
  -5  -4   7  156.39    6.91
  -5  -4   7  159.07    6.99
  -5  -4   7  143.80    6.85
  -5  -4   7  144.50    9.46
  -5  -4   7  160.34    6.90
  -5  -4   7  159.40    6.91
  -5  -4   7  156.61    6.86
  -5  -4   8    1.33    1.12
  -5  -4   8    1.55    0.92
  -5  -4   8   -0.15    3.29
  -5  -4   8    0.50    0.97
  -5  -4   8    1.21    0.83
  -5  -4   9  118.77    5.47
  -5  -4   9  117.65    5.37
  -5  -4   9  110.79    7.95
  -5  -4   9  110.30    5.36
  -5  -4   9  116.22    5.32
  -5  -4   9  122.67    5.48
  -5  -4   9  121.55    5.39
  -5  -4  10   82.00    3.91
  -5  -4  10   87.60    3.81
  -5  -4  10   76.84    3.75
  -5  -4  10   66.93    3.68
  -5  -4  10   80.99    3.90
  -5  -4  10   74.95    3.80
  -5  -4  10   72.45    6.30
  -5  -4  11   29.70    2.00
  -5  -4  11   31.13    2.12
  -5  -4  11   27.97    1.90
  -5  -4  11   28.80    1.82
  -5  -4  11   32.65    2.16
  -5  -4  11   31.59    4.19
  -5  -4  12   12.74    1.35
  -5  -4  12   14.90    1.69
  -5  -4  12   14.53    1.39
  -5  -4  12   13.95    1.27
  -5  -4  12   14.17    1.72
  -5  -4  12   14.14    2.92
  -5  -4  13    8.04    1.19
  -5  -4  13    7.06    1.10
  -5  -4  13    8.93    1.62
  -5  -4  13    9.43    1.58
  -5  -4  14   45.67    2.81
  -5  -4  14   51.43    2.78
  -5  -4  14   45.03    2.48
  -5  -4  14   44.22    2.52
  -5  -4  15   10.33    1.06
  -5  -4  15    8.12    1.47
  -5  -4  15    8.95    1.15
  -5  -4  16   27.27    2.13
  -5  -4  16   31.09    1.75
  -5  -4  16   30.37    2.05
  -5  -4  16   27.32    1.67
  -5  -4  16   27.52    2.00
  -5  -4  17    5.41    1.19
  -5  -4  17    5.27    0.98
  -5  -4  17    0.23    0.28
  -5  -4  17   -0.01    0.22
  -5  -4  17    6.36    1.16
  -5  -4  18    4.47    1.15
  -5  -4  18    3.21    1.05
  -5  -4  18    3.65    1.04
  -5  -4  19    9.74    1.09
  -5  -4  19   11.97    1.18
  -5  -3 -14    1.53    0.86
  -5  -3 -13    4.80    1.14
  -5  -3 -13    2.21    0.96
  -5  -3 -12    7.79    1.45
  -5  -3 -12    6.67    1.23
  -5  -3 -11   42.13    2.73
  -5  -3 -11   42.09    2.53
  -5  -3 -10  102.31    5.00
  -5  -3 -10  113.96    5.24
  -5  -3  -9   80.16    4.06
  -5  -3  -9   79.68    4.20
  -5  -3  -8   54.84    3.31
  -5  -3  -8   55.88    3.35
  -5  -3  -7  249.52   11.10
  -5  -3  -6   67.64    3.80
  -5  -3  -6   60.30    3.14
  -5  -3  -5    4.88    2.19
  -5  -3  -3  222.85    9.79
  -5  -3  -2   56.31    4.58
  -5  -3  -2   57.55    2.86
  -5  -3  -2   67.64    3.12
  -5  -3  -2   55.44    2.79
  -5  -3  -1  309.22   13.17
  -5  -3  -1  292.68   14.93
  -5  -3  -1  293.71   13.07
  -5  -3  -1  331.47   13.28
  -5  -3  -1  306.85   13.15
  -5  -3   0  262.51   11.58
  -5  -3   0  274.71   13.56
  -5  -3   0  272.68   11.53
  -5  -3   0  280.80   11.65
  -5  -3   0  260.88   11.48
  -5  -3   1   62.56    3.12
  -5  -3   1   58.71    5.18
  -5  -3   1   59.68    2.94
  -5  -3   1   67.69    3.19
  -5  -3   2   19.80    1.54
  -5  -3   2   21.38    3.79
  -5  -3   3   94.95    4.28
  -5  -3   3   94.54    6.59
  -5  -3   3   90.08    4.11
  -5  -3   3   86.84    4.25
  -5  -3   4    7.11    1.20
  -5  -3   4    9.96    3.80
  -5  -3   4    6.43    0.81
  -5  -3   4    6.31    0.88
  -5  -3   4    6.78    1.11
  -5  -3   4    6.43    0.83
  -5  -3   5  193.97    8.13
  -5  -3   5  184.66    8.25
  -5  -3   5  180.31   10.41
  -5  -3   5  187.92    8.14
  -5  -3   5  187.78    8.13
  -5  -3   5  182.42    8.20
  -5  -3   6  137.07    6.33
  -5  -3   6  142.79    6.47
  -5  -3   6  147.86    6.36
  -5  -3   6  139.41    6.33
  -5  -3   6  153.73    6.41
  -5  -3   7   48.42    2.43
  -5  -3   7   48.44    2.32
  -5  -3   7   54.26    2.36
  -5  -3   7   44.55    2.54
  -5  -3   7   48.53    5.12
  -5  -3   7   42.58    2.38
  -5  -3   7   40.70    2.36
  -5  -3   8   22.24    1.44
  -5  -3   8   22.91    1.69
  -5  -3   8   18.01    4.19
  -5  -3   8   24.25    1.57
  -5  -3   8   20.34    1.39
  -5  -3   8   20.69    1.57
  -5  -3   9   81.81    3.99
  -5  -3   9   86.55    6.57
  -5  -3   9   83.62    3.88
  -5  -3   9   84.18    4.02
  -5  -3   9   80.64    3.86
  -5  -3   9   83.67    3.96
  -5  -3  10  224.76    9.48
  -5  -3  10  212.04    9.56
  -5  -3  10  226.62    9.56
  -5  -3  10  207.71   11.89
  -5  -3  10  216.22    9.48
  -5  -3  10  206.22    9.50
  -5  -3  10  219.44    9.45
  -5  -3  11  139.65    6.02
  -5  -3  11  127.99    6.06
  -5  -3  11  129.33    5.96
  -5  -3  11  133.55    5.98
  -5  -3  11  123.89    6.02
  -5  -3  11  138.43    6.03
  -5  -3  11  131.60    5.92
  -5  -3  12  113.92    5.63
  -5  -3  12  121.96    5.56
  -5  -3  12  124.01    5.52
  -5  -3  12  119.27    5.59
  -5  -3  12  120.61    5.60
  -5  -3  12  122.10    5.47
  -5  -3  12  101.16    7.36
  -5  -3  13   60.62    3.40
  -5  -3  13   62.63    3.24
  -5  -3  13   62.85    3.09
  -5  -3  13   66.82    3.32
  -5  -3  13   57.61    3.27
  -5  -3  13   59.42    3.15
  -5  -3  14   46.18    2.70
  -5  -3  14   46.65    2.50
  -5  -3  14   53.19    2.77
  -5  -3  14   48.47    2.57
  -5  -3  15   49.82    2.81
  -5  -3  15   48.56    2.60
  -5  -3  15   48.47    2.80
  -5  -3  15   52.34    2.88
  -5  -3  15   48.95    2.68
  -5  -3  16   15.92    1.76
  -5  -3  16   14.13    1.55
  -5  -3  16   17.50    1.32
  -5  -3  16   18.91    1.37
  -5  -3  17    8.03    1.38
  -5  -3  17   10.08    0.97
  -5  -3  17   10.79    1.01
  -5  -3  18    7.82    1.16
  -5  -3  18    0.20    0.22
  -5  -3  19    3.71    0.94
  -5  -2 -15   13.26    1.25
  -5  -2 -14    3.30    0.88
  -5  -2 -14    1.91    0.76
  -5  -2 -13    1.24    1.05
  -5  -2 -13    0.41    1.00
  -5  -2 -12   29.47    2.06
  -5  -2 -12   28.41    2.00
  -5  -2 -11   98.10    4.87
  -5  -2 -11   95.09    4.72
  -5  -2 -10  115.96    5.57
  -5  -2  -9   13.52    1.87
  -5  -2  -9   17.92    2.10
  -5  -2  -8    9.84    1.97
  -5  -2  -7  165.23    7.70
  -5  -2  -5  190.75    8.41
  -5  -2  -4   47.83    2.61
  -5  -2  -3   67.44    3.14
  -5  -2  -3   57.02    2.88
  -5  -2  -2  107.43    4.78
  -5  -2  -2  109.77    4.89
  -5  -2  -2   99.22    4.69
  -5  -2  -1  292.19   12.46
  -5  -2  -1  272.35   14.06
  -5  -2  -1  281.31   12.38
  -5  -2  -1  307.08   12.53
  -5  -2   0  273.18   11.73
  -5  -2   0  278.47   13.63
  -5  -2   0  271.72   11.77
  -5  -2   1  135.05    6.05
  -5  -2   1  149.76    8.21
  -5  -2   1  132.95    6.06
  -5  -2   2   99.07    4.58
  -5  -2   2  100.54    6.91
  -5  -2   3  107.33    4.93
  -5  -2   3  109.02    7.38
  -5  -2   3  106.90    4.75
  -5  -2   4   43.28    2.43
  -5  -2   4   40.49    5.08
  -5  -2   4   44.06    2.20
  -5  -2   4   45.52    2.20
  -5  -2   5  192.26    8.23
  -5  -2   5  189.10    8.36
  -5  -2   5  193.07    8.26
  -5  -2   5  189.65    8.25
  -5  -2   6  170.93    7.76
  -5  -2   6  183.03    7.89
  -5  -2   6  168.23    9.95
  -5  -2   6  177.78    7.78
  -5  -2   6  187.49    7.77
  -5  -2   7   96.96    4.22
  -5  -2   7   87.05    4.32
  -5  -2   7   95.43    6.79
  -5  -2   7   94.20    4.21
  -5  -2   7   88.61    4.16
  -5  -2   8    8.61    0.89
  -5  -2   8    8.66    1.26
  -5  -2   8    8.28    3.78
  -5  -2   8    8.91    1.08
  -5  -2   8    7.32    0.97
  -5  -2   8    6.68    1.00
  -5  -2   8    9.36    0.98
  -5  -2   9   22.26    1.59
  -5  -2   9   22.28    1.41
  -5  -2   9   23.26    1.67
  -5  -2   9   19.53    4.22
  -5  -2   9   22.21    1.48
  -5  -2   9   19.81    1.49
  -5  -2  10   46.87    2.44
  -5  -2  10   42.33    2.55
  -5  -2  10   44.61    2.57
  -5  -2  10   48.14    2.48
  -5  -2  10   49.72    2.49
  -5  -2  10   52.55    5.06
  -5  -2  11   46.31    2.53
  -5  -2  11   44.42    2.67
  -5  -2  11   49.28    2.59
  -5  -2  11   48.63    2.53
  -5  -2  11   47.88    2.55
  -5  -2  11   43.60    4.80
  -5  -2  12    3.64    1.10
  -5  -2  12    3.45    1.12
  -5  -2  12    3.00    1.05
  -5  -2  12    2.99    1.32
  -5  -2  13   15.11    1.43
  -5  -2  13   12.81    1.47
  -5  -2  13   12.49    1.45
  -5  -2  13   12.13    1.67
  -5  -2  14   14.88    1.54
  -5  -2  14   14.65    1.60
  -5  -2  14   15.48    1.43
  -5  -2  15   29.37    2.30
  -5  -2  15   29.29    2.14
  -5  -2  15   32.43    1.93
  -5  -2  15   31.14    2.02
  -5  -2  15   33.32    2.18
  -5  -2  16   43.03    2.71
  -5  -2  16   42.33    2.59
  -5  -2  16   43.48    2.37
  -5  -2  16   44.48    2.41
  -5  -2  16   43.76    2.59
  -5  -2  17   65.66    3.56
  -5  -2  17   71.40    3.40
  -5  -2  17   72.81    3.58
  -5  -2  17   77.47    3.39
  -5  -2  18   12.67    1.24
  -5  -2  18   -0.11    0.30
  -5  -2  18   14.38    1.26
  -5  -2  18   -0.03    0.28
  -5  -2  18   11.69    1.28
  -5  -2  19    2.39    0.89
  -5  -1 -13   15.41    1.36
  -5  -1 -13   14.11    1.37
  -5  -1 -12   38.81    2.31
  -5  -1 -12   35.15    2.35
  -5  -1 -11   17.37    1.75
  -5  -1 -11   13.38    2.88
  -5  -1 -10   55.51    3.23
  -5  -1  -9   19.42    2.12
  -5  -1  -8  203.78    9.27
  -5  -1  -5   35.08    2.03
  -5  -1  -4  159.54    7.08
  -5  -1  -3  450.80   18.94
  -5  -1  -3  422.90   20.13
  -5  -1  -2   41.49    2.27
  -5  -1  -2   37.09    3.96
  -5  -1  -1  221.66    9.69
  -5  -1  -1  235.11   11.46
  -5  -1   0   94.20    6.43
  -5  -1   1   43.22    3.11
  -5  -1   1   47.60    4.94
  -5  -1   2  190.74    8.87
  -5  -1   2  182.88   10.27
  -5  -1   3    2.35    1.31
  -5  -1   3    0.09    4.19
  -5  -1   4   32.80    2.44
  -5  -1   4   39.76    5.13
  -5  -1   5  263.74   11.24
  -5  -1   5  266.99   12.01
  -5  -1   6   41.57    5.31
  -5  -1   6   46.30    2.38
  -5  -1   6   51.84    2.40
  -5  -1   7   44.71    5.24
  -5  -1   7   47.10    2.48
  -5  -1   7   54.11    2.49
  -5  -1   8  160.91    9.20
  -5  -1   8  154.41    6.70
  -5  -1   8  143.82    6.62
  -5  -1   8  156.02    6.69
  -5  -1   8  154.47    6.67
  -5  -1   9   23.38    1.51
  -5  -1   9   25.15    1.50
  -5  -1   9   23.49    1.62
  -5  -1  10   60.86    3.07
  -5  -1  10   59.71    2.97
  -5  -1  10   56.43    3.03
  -5  -1  10   60.94    2.95
  -5  -1  10   58.19    5.54
  -5  -1  11    1.84    0.94
  -5  -1  11    2.18    0.98
  -5  -1  11    1.61    1.20
  -5  -1  12   80.88    3.99
  -5  -1  12   83.16    4.09
  -5  -1  12   80.71    3.94
  -5  -1  12   84.35    4.01
  -5  -1  13   12.94    1.45
  -5  -1  13   11.86    1.33
  -5  -1  13   12.63    1.38
  -5  -1  14  253.93   10.77
  -5  -1  14  245.97   10.82
  -5  -1  14  236.23   10.82
  -5  -1  15   12.41    1.53
  -5  -1  15   16.42    1.49
  -5  -1  15   15.03    1.60
  -5  -1  15   11.55    1.73
  -5  -1  16    1.25    1.29
  -5  -1  16    2.50    1.21
  -5  -1  16    2.30    1.05
  -5  -1  16   -0.35    1.26
  -5  -1  17    7.89    1.36
  -5  -1  17    8.69    1.31
  -5  -1  17    7.33    1.11
  -5  -1  17    9.32    1.38
  -5  -1  18   57.42    2.64
  -5  -1  18   51.83    2.58
  -5  -1  18   56.98    2.41
  -5  -1  19    3.73    1.01
  -5  -1  19    2.82    0.96
  -5  -1  19    0.04    0.23
  -5  -1  19    2.02    0.89
  -5   0 -13   17.67    1.41
  -5   0 -12    7.84    1.37
  -5   0 -11    2.03    1.38
  -5   0 -10   57.64    3.32
  -5   0  -4    2.54    0.97
  -5   0  -3  278.26   12.07
  -5   0  -3  293.96   13.36
  -5   0  -2  203.05   10.25
  -5   0  -1  964.88   41.70
  -5   0   0  140.74    6.87
  -5   0   0  128.83    7.59
  -5   0   1  122.04    5.92
  -5   0   1  105.05    6.99
  -5   0   2    2.57    3.47
  -5   0   2    4.09    1.52
  -5   0   3  501.23   23.99
  -5   0   3  551.27   23.10
  -5   0   4    8.74    1.29
  -5   0   4    5.50    4.16
  -5   0   5  346.18   14.25
  -5   0   5  305.04   14.80
  -5   0   6  276.77   12.05
  -5   0   6  258.25   13.89
  -5   0   6  310.99   12.82
  -5   0   6  285.42   12.05
  -5   0   7  610.57   27.15
  -5   0   7  681.24   27.16
  -5   0   7  658.02   29.00
  -5   0   8  105.86    4.80
  -5   0   8  104.96    4.76
  -5   0   8  110.40    4.84
  -5   0   8  107.39    7.50
  -5   0   9  203.80    8.76
  -5   0   9  200.59    8.74
  -5   0   9  189.16   11.08
  -5   0   9  202.64    8.79
  -5   0  10   12.83    1.09
  -5   0  10    7.91    1.07
  -5   0  10   10.15    3.89
  -5   0  10   10.74    1.37
  -5   0  11   26.05    1.68
  -5   0  11   25.62    1.92
  -5   0  11   28.75    4.45
  -5   0  12   56.48    2.93
  -5   0  12   57.70    2.93
  -5   0  12   54.72    3.12
  -5   0  13   55.08    3.07
  -5   0  13   62.73    3.11
  -5   0  14   79.65    4.13
  -5   0  14   87.08    4.14
  -5   0  14   84.96    4.26
  -5   0  15    9.65    1.52
  -5   0  15   11.38    1.42
  -5   0  15    9.30    1.28
  -5   0  15    6.97    1.60
  -5   0  16    2.37    1.32
  -5   0  16    3.94    1.22
  -5   0  16    2.45    1.06
  -5   0  16    4.52    1.40
  -5   0  17   28.81    1.85
  -5   0  17   30.82    1.96
  -5   0  17   26.98    2.02
  -5   0  17   27.95    2.04
  -5   0  18    1.56    1.08
  -5   0  18    2.98    1.03
  -5   0  18    3.47    0.87
  -5   0  18    2.38    0.99
  -5   0  19   11.34    0.93
  -5   0  19   14.33    1.17
  -5   0  19    0.07    0.25
  -5   0  19   -0.95    0.44
  -5   0  19   15.07    1.15
  -5   0  20    3.17    0.85
  -5   1 -12   23.98    1.68
  -5   1 -11    0.44    1.38
  -5   1  -3   13.87    2.61
  -5   1  -2  153.98    8.00
  -5   1  -1  148.40    8.05
  -5   1  -1  158.73    7.65
  -5   1   0  869.98   37.67
  -5   1   0  880.11   37.44
  -5   1   1   91.84    4.66
  -5   1   1   79.80    5.53
  -5   1   2   33.01    2.31
  -5   1   2   27.44    3.80
  -5   1   3   22.71    1.74
  -5   1   3   17.91    3.63
  -5   1   4 1094.25   46.65
  -5   1   4 1133.27   47.46
  -5   1   5  493.04   19.25
  -5   1   5  429.41   18.71
  -5   1   6  473.39   22.87
  -5   1   6  515.99   21.50
  -5   1   7  452.19   18.44
  -5   1   7  395.23   19.97
  -5   1   7  426.58   18.43
  -5   1   8  652.26   28.94
  -5   1   8  698.99   30.75
  -5   1   8  726.26   28.97
  -5   1   9   45.93    2.43
  -5   1   9   50.71    2.58
  -5   1   9   45.88    5.52
  -5   1  10   23.96    1.45
  -5   1  10   18.91    1.48
  -5   1  10   22.09    1.77
  -5   1  10   16.92    4.72
  -5   1  11   27.56    1.77
  -5   1  11   28.03    1.68
  -5   1  11   24.51    2.00
  -5   1  11   22.69    4.46
  -5   1  12   17.13    1.41
  -5   1  13   16.28    1.56
  -5   1  13   19.19    1.55
  -5   1  14   51.32    2.70
  -5   1  14   45.16    2.66
  -5   1  14   44.53    2.84
  -5   1  15   18.17    1.58
  -5   1  15   14.87    1.54
  -5   1  15   13.25    1.74
  -5   1  16    2.19    1.29
  -5   1  16    1.43    1.09
  -5   1  16    1.77    1.05
  -5   1  16    2.82    1.32
  -5   1  17   25.42    1.73
  -5   1  17   24.78    1.80
  -5   1  17   25.59    1.91
  -5   1  17   23.44    1.81
  -5   1  18   11.89    1.14
  -5   1  18   12.20    1.25
  -5   1  18    8.91    1.31
  -5   1  18    9.05    1.18
  -5   1  19   25.05    1.31
  -5   1  19   25.01    1.21
  -5   2  -3 1057.21   45.14
  -5   2  -2  286.32   12.89
  -5   2  -2  270.62   12.90
  -5   2  -1  102.87    5.31
  -5   2  -1   95.58    5.57
  -5   2   0  160.18    8.09
  -5   2   0  165.42    7.77
  -5   2   1  592.61   25.24
  -5   2   1  583.59   25.73
  -5   2   2  251.89   11.26
  -5   2   2  230.30   10.42
  -5   2   3  165.73    8.47
  -5   2   3  165.48    7.40
  -5   2   4  171.65    8.68
  -5   2   5  126.97    5.64
  -5   2   6   74.01    3.58
  -5   2   6   81.68    5.45
  -5   2   6   86.45    3.76
  -5   2   7  389.86   17.50
  -5   2   7  442.63   17.57
  -5   2   7  420.71   18.95
  -5   2   8   94.68    4.17
  -5   2   8   87.85    4.29
  -5   2   8   81.08    6.27
  -5   2   9   95.21    4.53
  -5   2   9   93.34    7.07
  -5   2   9  105.50    4.68
  -5   2  10   32.51    1.98
  -5   2  10   38.15    2.36
  -5   2  10   38.64    5.38
  -5   2  11   59.17    2.98
  -5   2  11   57.89    3.19
  -5   2  12   81.37    3.98
  -5   2  13  210.47    9.39
  -5   2  14    0.31    1.15
  -5   2  14    0.48    1.51
  -5   2  15    5.84    1.16
  -5   2  15    6.91    1.30
  -5   2  15    5.24    1.51
  -5   2  16   26.52    1.88
  -5   2  16   28.16    1.88
  -5   2  16   23.49    2.03
  -5   2  17    4.44    1.24
  -5   2  17    5.51    1.13
  -5   2  17    6.21    1.12
  -5   2  17    4.60    1.21
  -5   2  18    5.31    1.14
  -5   2  18    5.17    1.03
  -5   2  18    7.20    1.02
  -5   2  18    5.50    1.06
  -5   2  19   27.29    1.29
  -5   2  19   20.98    1.09
  -5   3  -3  198.67    9.45
  -5   3  -2  465.18   20.45
  -5   3  -1   62.45    4.01
  -5   3   0  103.64    5.68
  -5   3   1  664.38   28.80
  -5   3   2  123.17    6.48
  -5   3   3   54.65    3.88
  -5   3   3   52.06    2.64
  -5   3   4  131.09    5.82
  -5   3   5   24.62    1.74
  -5   3   5   23.46    3.03
  -5   3   6  109.29    4.88
  -5   3   6  110.63    5.03
  -5   3   6  107.40    6.23
  -5   3   7  101.48    4.69
  -5   3   7  100.92    6.27
  -5   3   7  109.45    4.87
  -5   3   8   29.43    1.75
  -5   3   8   32.30    4.02
  -5   3   8   33.33    2.23
  -5   3   9   79.70    3.77
  -5   3   9   76.73    6.31
  -5   3   9   79.59    4.02
  -5   3  10    0.28    0.89
  -5   3  10    1.64    1.68
  -5   3  10   -0.19    4.80
  -5   3  11  104.31    4.85
  -5   3  11   95.44    7.55
  -5   3  12   25.82    1.84
  -5   3  13   57.78    3.31
  -5   3  14    1.36    1.57
  -5   3  15    8.08    1.36
  -5   3  15    8.31    1.62
  -5   3  16   24.64    1.71
  -5   3  16   25.12    1.79
  -5   3  16   21.65    1.92
  -5   3  17   15.85    1.38
  -5   3  17   17.77    1.45
  -5   3  17   16.35    1.46
  -5   3  18   18.57    1.33
  -5   3  18   18.50    1.51
  -5   3  18   15.31    1.22
  -5   3  19   21.51    1.49
  -5   4  -4   96.88    5.35
  -5   4  -3  385.04   17.19
  -5   4  -2   69.29    4.21
  -5   4  -1    6.51    1.83
  -5   4   0    7.67    1.87
  -5   4   1  296.35   13.54
  -5   4   2  214.67   10.20
  -5   4   3  190.30    9.23
  -5   4   4  161.23    7.14
  -5   4   5   92.16    4.32
  -5   4   5  108.76    5.73
  -5   4   5  103.71    4.59
  -5   4   6   44.95    2.21
  -5   4   6   41.10    3.61
  -5   4   6   42.70    2.55
  -5   4   7   33.72    1.83
  -5   4   7   32.58    3.43
  -5   4   7   32.48    2.30
  -5   4   8   48.35    2.50
  -5   4   8   44.46    4.38
  -5   4   8   50.88    2.96
  -5   4   9    5.00    0.99
  -5   4   9    1.33    3.77
  -5   4   9    2.00    1.91
  -5   4  10  204.19    9.22
  -5   4  10  196.94   11.33
  -5   4  10  221.48    9.42
  -5   4  11    7.81    1.27
  -5   4  12   61.86    3.27
  -5   4  12   62.34    3.59
  -5   4  13   25.86    1.96
  -5   4  13   26.81    2.33
  -5   4  14    1.37    1.63
  -5   4  15   11.55    1.70
  -5   4  16    2.97    1.14
  -5   4  16    0.95    1.15
  -5   4  17   61.41    3.42
  -5   4  17   80.07    3.50
  -5   4  18    2.09    0.99
  -5   4  18    2.42    0.83
  -5   4  19    2.13    0.84
  -5   5  -4   30.85    2.67
  -5   5  -3   86.65    4.96
  -5   5  -2  122.79    6.41
  -5   5  -1  200.46    9.63
  -5   5   0  297.56   13.70
  -5   5   1   46.35    3.40
  -5   5   2   31.67    2.87
  -5   5   3  972.97   41.83
  -5   5   5   80.82    3.51
  -5   5   5   76.38    4.85
  -5   5   6  106.68    4.99
  -5   5   6  122.54    6.41
  -5   5   6  114.70    5.28
  -5   5   7   26.13    1.64
  -5   5   7   25.98    3.23
  -5   5   7   29.05    2.27
  -5   5   8    2.98    0.94
  -5   5   8    2.58    1.90
  -5   5   8    1.02    2.93
  -5   5   9  212.13    9.24
  -5   5   9  185.21   10.75
  -5   5   9  216.37    9.47
  -5   5  10   35.57    2.13
  -5   5  10   32.13    4.97
  -5   5  11  262.09   11.46
  -5   5  12   76.93    3.77
  -5   5  12   69.08    4.20
  -5   5  13   46.56    2.77
  -5   5  13   48.94    3.06
  -5   5  14   50.67    2.78
  -5   5  14   45.91    2.99
  -5   5  15   38.08    2.47
  -5   5  16   29.39    1.81
  -5   5  16   21.63    1.76
  -5   5  17    1.36    0.92
  -5   5  17   -0.62    0.62
  -5   5  18    8.01    0.91
  -5   6  -4  142.01    7.31
  -5   6  -3   59.56    3.98
  -5   6  -2   68.69    4.39
  -5   6  -1   87.41    5.12
  -5   6   0  320.19   14.79
  -5   6   1   14.53    2.24
  -5   6   2   17.52    2.44
  -5   6   3  181.11    9.11
  -5   6   5   37.65    1.99
  -5   6   5   42.47    3.51
  -5   6   5   35.85    2.54
  -5   6   6   20.67    1.38
  -5   6   6   20.24    2.18
  -5   6   6   21.54    2.78
  -5   6   7   16.55    1.34
  -5   6   7   15.13    2.19
  -5   6   7   15.78    2.88
  -5   6   8   25.28    1.61
  -5   6   8   20.71    1.60
  -5   6   8   21.29    2.51
  -5   6   8   18.94    3.34
  -5   6   9   -0.64    1.12
  -5   6   9    0.41    1.02
  -5   6   9   -1.75    2.40
  -5   6   9    1.86    3.08
  -5   6  10   29.94    1.98
  -5   6  10   31.89    4.64
  -5   6  11  107.70    5.10
  -5   6  11  106.08    5.62
  -5   6  12   93.56    4.61
  -5   6  12   96.58    5.01
  -5   6  13   26.49    1.92
  -5   6  13   21.62    2.34
  -5   6  14   35.02    2.16
  -5   6  14   27.77    2.39
  -5   6  15    2.77    1.05
  -5   6  15    2.92    1.33
  -5   6  16   11.77    1.30
  -5   6  17    5.85    0.95
  -5   7  -4   46.66    3.48
  -5   7  -3  197.20    9.81
  -5   7  -2   44.31    3.53
  -5   7   2  118.98    6.73
  -5   7   4   24.12    2.85
  -5   7   5  211.94    9.16
  -5   7   5  202.87   10.58
  -5   7   6   16.40    1.31
  -5   7   6   16.67    2.83
  -5   7   6   15.44    2.27
  -5   7   7  173.45    7.25
  -5   7   7  155.08    7.22
  -5   7   7  153.40    7.58
  -5   7   7  166.52    8.83
  -5   7   8   63.84    3.52
  -5   7   8   71.18    3.58
  -5   7   9   27.42    1.90
  -5   7   9   28.01    1.94
  -5   7   9   28.32    3.70
  -5   7  10   78.24    3.91
  -5   7  11   53.99    2.93
  -5   7  11   46.84    3.73
  -5   7  12   44.20    2.53
  -5   7  12   39.49    3.21
  -5   7  13   27.86    1.89
  -5   7  13   24.27    2.44
  -5   7  14   42.33    2.47
  -5   7  14   45.53    2.61
  -5   7  15   76.24    3.49
  -5   7  15   64.93    3.45
  -5   8  -4   54.94    3.95
  -5   8  -3   25.50    2.73
  -5   8   4  185.08    9.75
  -5   8   5  207.31   10.73
  -5   8   6  154.76    7.27
  -5   8   6  175.94    7.24
  -5   8   6  155.22    8.79
  -5   8   6  150.96    7.60
  -5   8   7   28.93    1.99
  -5   8   7   34.68    2.24
  -5   8   7   44.22    4.02
  -5   8   7   43.43    3.05
  -5   8   8  273.43   11.86
  -5   8   8  263.47   11.85
  -5   8   8  276.16   13.43
  -5   8   8  283.27   12.22
  -5   8   9   97.23    4.52
  -5   8   9   90.32    4.49
  -5   8   9   85.14    6.07
  -5   8  10   38.28    2.30
  -5   8  10   35.99    3.74
  -5   8  11   22.31    1.71
  -5   8  11   20.35    3.03
  -5   8  12   26.96    1.90
  -5   8  12   27.25    2.66
  -5   8  13    2.28    1.05
  -5   8  13    1.51    1.66
  -5   8  14   33.56    1.98
  -5   8  14   31.23    2.08
  -5   8  15    4.30    0.90
  -5   8  16    3.65    0.76
  -5   9  -4  247.00   12.15
  -5   9  -3    2.23    1.89
  -5   9   4  106.36    6.71
  -5   9   5   12.44    2.81
  -5   9   6   12.63    1.68
  -5   9   6   15.55    1.28
  -5   9   6   10.31    2.79
  -5   9   6    9.40    2.38
  -5   9   7   21.87    1.81
  -5   9   7   20.87    1.58
  -5   9   7   26.46    2.83
  -5   9   7   21.17    3.34
  -5   9   8   21.73    1.80
  -5   9   8   21.82    1.62
  -5   9   9   13.16    1.43
  -5   9   9   12.08    1.35
  -5   9  10   53.73    2.82
  -5   9  10   47.08    3.94
  -5   9  11   13.13    1.35
  -5   9  11   15.56    2.54
  -5   9  12    7.62    1.13
  -5   9  12    6.31    1.91
  -5   9  13    7.26    1.02
  -5   9  13    4.18    1.41
  -5   9  14   12.95    1.13
  -5  10  -2   11.60    2.62
  -5  10  -1  119.04    7.28
  -5  10   0  224.62   11.76
  -5  10   1   99.19    6.59
  -5  10   2   12.02    2.79
  -5  10   4   62.48    4.90
  -5  10   5   77.88    4.45
  -5  10   6   13.71    1.57
  -5  10   6   14.31    2.56
  -5  10   7    8.07    1.44
  -5  10   7    8.48    1.15
  -5  10   7   11.97    2.86
  -5  10   8   25.24    1.68
  -5  10   8   21.79    1.80
  -5  10   9    8.68    1.18
  -5  10   9   10.11    1.30
  -5  10   9   12.02    3.10
  -5  10  10   30.61    1.84
  -5  10  10   25.20    3.02
  -5  10  11   11.15    1.16
  -5  10  11    8.88    1.99
  -5  10  12    0.93    0.81
  -5  10  12   -0.30    1.38
  -5  10  13    9.53    0.94
  -5  11   4   29.02    2.71
  -5  11   5   85.57    4.65
  -5  11   6    3.82    2.49
  -5  11   7    8.82    1.25
  -5  11   8    2.77    1.04
  -5  11   8    3.91    2.71
  -5  11   9   17.34    1.26
  -5  11   9   13.17    2.63
  -5  11  10   18.00    1.24
  -5  11  10   12.87    2.13
  -5  11  11    1.17    0.68
  -5  12   3   22.15    2.34
  -5  12   4   20.05    2.41
  -5  12   5    9.47    2.44
  -5  12   8    6.87    2.18
  -5  13   1    5.19    1.68
  -5  13   2    3.36    1.71
  -5  13   3   15.12    2.22
  -5  13   4    9.28    2.27
  -5  13   5    0.42    2.17
  -4 -12  -3    2.22    0.66
  -4 -12  -2    2.27    0.71
  -4 -12  -2    2.01    0.91
  -4 -12  -2    1.87    0.64
  -4 -12  -1    5.44    0.80
  -4 -12  -1    4.19    1.03
  -4 -12  -1    4.36    0.77
  -4 -12   0    4.07    0.67
  -4 -12   0    2.24    1.03
  -4 -12   0    1.84    0.79
  -4 -12   1    0.96    1.05
  -4 -12   1    3.53    0.84
  -4 -12   1    3.17    0.76
  -4 -12   1    0.43    0.29
  -4 -12   2   -0.11    0.22
  -4 -12   2    0.66    0.77
  -4 -12   3    9.17    1.24
  -4 -12   3    8.46    1.02
  -4 -12   3    8.46    1.00
  -4 -12   4   12.01    1.31
  -4 -12   4   14.01    1.17
  -4 -12   5    3.66    0.99
  -4 -12   5    2.24    0.81
  -4 -12   5    2.70    0.87
  -4 -12   6   12.54    1.16
  -4 -12   6   12.83    1.07
  -4 -12   6   11.61    1.14
  -4 -12   7   26.75    1.19
  -4 -12   7   26.43    1.37
  -4 -12   7   25.13    1.06
  -4 -12   8    1.89    0.99
  -4 -12   8    1.37    0.77
  -4 -12   8   -0.21    0.29
  -4 -11  -6   17.05    1.22
  -4 -11  -5    2.48    0.84
  -4 -11  -5    4.03    0.65
  -4 -11  -4   -0.30    0.32
  -4 -11  -4   29.53    1.34
  -4 -11  -3   18.94    1.35
  -4 -11  -3   16.68    0.97
  -4 -11  -2    0.35    0.25
  -4 -11  -2    1.07    0.81
  -4 -11  -2   -0.21    0.91
  -4 -11  -1    1.72    0.91
  -4 -11  -1    2.05    0.89
  -4 -11   0   27.45    1.69
  -4 -11   0   30.35    1.82
  -4 -11   1    2.88    0.91
  -4 -11   1    2.65    0.92
  -4 -11   2   29.09    1.82
  -4 -11   2   30.12    1.76
  -4 -11   3   34.67    1.48
  -4 -11   3   -0.47    0.30
  -4 -11   4    5.92    1.38
  -4 -11   5    4.48    1.29
  -4 -11   5    3.67    1.11
  -4 -11   6    9.34    1.46
  -4 -11   6   11.74    1.31
  -4 -11   7    9.70    1.16
  -4 -11   7    8.23    1.40
  -4 -11   7    9.06    1.24
  -4 -11   8   26.89    1.51
  -4 -11   8   26.60    1.56
  -4 -11   9    8.53    1.18
  -4 -11   9    7.66    1.27
  -4 -11  10    4.75    1.20
  -4 -11  10    3.47    1.08
  -4 -11  11   16.02    1.45
  -4 -11  11   14.18    1.30
  -4 -11  12   14.30    1.31
  -4 -10  -8    5.46    0.87
  -4 -10  -8    5.37    0.83
  -4 -10  -7    1.16    0.87
  -4 -10  -7    1.27    0.81
  -4 -10  -7   -0.23    0.22
  -4 -10  -6   20.92    1.23
  -4 -10  -6   20.97    1.27
  -4 -10  -5   17.54    1.42
  -4 -10  -4    3.62    1.04
  -4 -10  -3   27.30    1.78
  -4 -10  -3   27.54    1.71
  -4 -10  -2    2.51    0.91
  -4 -10  -1   87.11    4.08
  -4 -10   0   22.93    1.58
  -4 -10   3    4.39    1.45
  -4 -10   3    1.96    0.89
  -4 -10   4   34.60    2.19
  -4 -10   4   30.47    2.24
  -4 -10   4   28.35    2.08
  -4 -10   5  204.53    8.70
  -4 -10   5  201.72    8.59
  -4 -10   5  194.97    8.61
  -4 -10   6   40.25    2.50
  -4 -10   6   40.04    2.47
  -4 -10   6   39.31    2.34
  -4 -10   7   36.81    2.27
  -4 -10   7   31.69    2.40
  -4 -10   7   32.26    2.21
  -4 -10   7   34.89    2.40
  -4 -10   7   28.95    1.98
  -4 -10   8   35.64    2.24
  -4 -10   8   32.78    2.39
  -4 -10   8   32.24    2.33
  -4 -10   8   31.53    1.94
  -4 -10   8   30.55    2.22
  -4 -10   9   66.41    3.64
  -4 -10   9   65.48    3.59
  -4 -10   9   77.24    3.69
  -4 -10   9   66.79    3.33
  -4 -10  10   25.32    1.52
  -4 -10  10   24.47    1.68
  -4 -10  10   22.84    1.57
  -4 -10  10   21.54    1.61
  -4 -10  11    4.59    1.10
  -4 -10  11    3.26    1.35
  -4 -10  11    5.45    1.19
  -4 -10  11    5.04    1.27
  -4 -10  12    4.26    0.99
  -4 -10  12    2.76    1.10
  -4 -10  12    3.60    1.18
  -4 -10  12    3.74    1.26
  -4 -10  13    8.10    1.15
  -4 -10  13    9.32    1.21
  -4 -10  13    9.23    1.25
  -4 -10  14    9.26    1.08
  -4 -10  14    6.84    1.11
  -4  -9 -10    3.36    0.81
  -4  -9  -9    7.00    1.09
  -4  -9  -9    7.76    1.06
  -4  -9  -9    7.82    0.94
  -4  -9  -9    7.82    0.87
  -4  -9  -8   26.45    1.85
  -4  -9  -8   29.15    1.65
  -4  -9  -7   21.18    1.67
  -4  -9  -7   22.20    1.66
  -4  -9  -7   20.62    1.41
  -4  -9  -6    0.71    1.12
  -4  -9  -6    0.62    1.04
  -4  -9  -5   57.32    3.06
  -4  -9  -5   57.81    3.11
  -4  -9  -4    1.97    1.03
  -4  -9  -3    6.67    1.08
  -4  -9  -2   51.47    2.91
  -4  -9  -1   23.71    1.56
  -4  -9   0  253.48   13.71
  -4  -9   0  256.73   11.25
  -4  -9   1  107.72    7.72
  -4  -9   1  115.22    5.39
  -4  -9   2  285.88   16.07
  -4  -9   2  322.08   13.47
  -4  -9   2  299.79   13.37
  -4  -9   3   10.77    1.52
  -4  -9   3   13.97    1.42
  -4  -9   3   12.98    1.44
  -4  -9   3   11.70    1.59
  -4  -9   4   59.25    5.72
  -4  -9   4   61.32    3.31
  -4  -9   4   63.73    3.11
  -4  -9   4   56.97    3.18
  -4  -9   4   59.41    3.24
  -4  -9   4   59.83    3.19
  -4  -9   5   48.65    5.12
  -4  -9   5   48.35    2.83
  -4  -9   5   48.72    2.56
  -4  -9   5   48.04    3.02
  -4  -9   5   43.85    2.76
  -4  -9   5   50.98    2.95
  -4  -9   5   47.29    2.66
  -4  -9   5   46.62    2.71
  -4  -9   6   94.98    4.55
  -4  -9   6   83.01    4.57
  -4  -9   6   89.26    4.48
  -4  -9   6   91.37    4.54
  -4  -9   6   86.53    4.29
  -4  -9   6   90.28    4.38
  -4  -9   7   20.24    3.86
  -4  -9   7   24.59    2.07
  -4  -9   7   28.65    2.27
  -4  -9   7   24.41    2.01
  -4  -9   7   25.87    1.69
  -4  -9   7   25.33    2.13
  -4  -9   7   26.56    1.83
  -4  -9   8   45.56    2.85
  -4  -9   8   54.55    3.03
  -4  -9   8   53.06    2.96
  -4  -9   8   43.29    2.54
  -4  -9   8   49.26    2.67
  -4  -9   8   51.78    2.94
  -4  -9   9   23.12    2.02
  -4  -9   9   23.68    1.87
  -4  -9   9   19.56    1.91
  -4  -9   9   19.05    1.54
  -4  -9   9   17.51    1.32
  -4  -9  10   53.99    3.13
  -4  -9  10   57.48    3.17
  -4  -9  10   51.08    3.16
  -4  -9  10   58.36    2.89
  -4  -9  10   57.24    3.16
  -4  -9  11   19.91    1.67
  -4  -9  11   16.74    1.77
  -4  -9  11   17.02    1.71
  -4  -9  11   19.50    1.82
  -4  -9  11   20.21    1.36
  -4  -9  12    0.26    1.06
  -4  -9  12   -0.32    1.31
  -4  -9  12    0.79    1.17
  -4  -9  12    0.94    1.23
  -4  -9  13    2.65    0.97
  -4  -9  13    2.31    1.26
  -4  -9  13    2.30    1.13
  -4  -9  13    3.08    1.23
  -4  -9  14   11.69    1.23
  -4  -9  14   10.82    1.27
  -4  -9  14   10.75    1.27
  -4  -9  15   14.12    1.34
  -4  -9  15   16.65    1.38
  -4  -8 -11    6.20    1.08
  -4  -8 -11    7.30    0.93
  -4  -8 -11    6.84    0.83
  -4  -8 -10    5.43    1.19
  -4  -8 -10    6.18    0.99
  -4  -8 -10    5.76    0.84
  -4  -8 -10    7.13    0.90
  -4  -8  -9   22.79    1.59
  -4  -8  -9   22.20    1.75
  -4  -8  -8   17.33    1.28
  -4  -8  -8   16.67    1.58
  -4  -8  -8   18.49    1.76
  -4  -8  -7    7.32    0.99
  -4  -8  -7    6.47    1.46
  -4  -8  -6   40.92    2.60
  -4  -8  -6   37.91    2.16
  -4  -8  -6   43.76    2.35
  -4  -8  -5   24.66    2.04
  -4  -8  -5   23.72    1.71
  -4  -8  -5   25.87    1.88
  -4  -8  -4   21.45    1.92
  -4  -8  -4   23.32    1.60
  -4  -8  -4   24.42    1.86
  -4  -8  -3   49.17    2.85
  -4  -8  -3   47.96    2.59
  -4  -8  -3   53.43    2.88
  -4  -8  -2   59.59    3.09
  -4  -8  -2   59.00    3.19
  -4  -8  -2   55.80    2.82
  -4  -8  -1  217.75   11.84
  -4  -8  -1  214.80    9.55
  -4  -8   0   46.54    2.58
  -4  -8   0   44.99    4.73
  -4  -8   0   46.97    2.67
  -4  -8   1    8.99    1.26
  -4  -8   1    7.26    1.33
  -4  -8   1   10.05    1.39
  -4  -8   1    7.47    1.33
  -4  -8   2  154.77    9.68
  -4  -8   2  155.09    6.98
  -4  -8   2  153.10    6.92
  -4  -8   2  148.01    7.01
  -4  -8   2  155.27    6.99
  -4  -8   2  152.28    6.98
  -4  -8   3    8.49    3.18
  -4  -8   3    8.80    1.39
  -4  -8   3    8.85    1.27
  -4  -8   3    7.94    1.16
  -4  -8   3    7.97    1.37
  -4  -8   3   11.89    1.31
  -4  -8   4   34.16    4.48
  -4  -8   4   31.22    2.21
  -4  -8   4   35.28    2.46
  -4  -8   4   32.30    2.06
  -4  -8   4   34.01    2.16
  -4  -8   4   33.12    2.27
  -4  -8   4   30.74    2.33
  -4  -8   4   34.22    2.13
  -4  -8   4   35.32    2.17
  -4  -8   5   46.12    5.06
  -4  -8   5   40.81    2.51
  -4  -8   5   39.60    2.26
  -4  -8   5   46.41    2.71
  -4  -8   5   40.33    2.51
  -4  -8   5   43.52    2.46
  -4  -8   5   42.65    2.61
  -4  -8   5   35.59    2.31
  -4  -8   5   39.41    2.40
  -4  -8   6    6.51    1.40
  -4  -8   6    8.29    1.67
  -4  -8   6    9.04    1.03
  -4  -8   6    7.72    1.38
  -4  -8   6    8.79    1.29
  -4  -8   6    9.27    1.20
  -4  -8   6    9.97    1.59
  -4  -8   7   62.95    5.86
  -4  -8   7   52.72    3.20
  -4  -8   7   61.87    3.36
  -4  -8   7   65.50    3.28
  -4  -8   7   55.31    3.22
  -4  -8   7   56.92    3.03
  -4  -8   7   60.91    3.30
  -4  -8   7   58.66    3.10
  -4  -8   8   30.22    4.43
  -4  -8   8   38.40    2.33
  -4  -8   8   31.75    2.37
  -4  -8   8   37.35    2.31
  -4  -8   8   35.42    2.28
  -4  -8   8   28.10    1.96
  -4  -8   8   33.83    2.33
  -4  -8   8   30.11    2.06
  -4  -8   9   84.44    6.83
  -4  -8   9   82.57    4.43
  -4  -8   9   90.42    4.48
  -4  -8   9   78.26    4.39
  -4  -8   9   93.59    4.41
  -4  -8   9   89.70    4.16
  -4  -8   9   90.50    4.22
  -4  -8   9   87.35    4.43
  -4  -8  10   44.00    2.70
  -4  -8  10   40.47    2.70
  -4  -8  10   42.07    2.78
  -4  -8  10   45.76    2.76
  -4  -8  10   45.46    2.38
  -4  -8  10   44.30    2.72
  -4  -8  10   46.32    2.47
  -4  -8  11   45.91    2.89
  -4  -8  11   48.77    2.86
  -4  -8  11   49.88    2.91
  -4  -8  11   49.45    2.93
  -4  -8  11   45.89    2.92
  -4  -8  11   51.90    2.62
  -4  -8  12   73.93    3.56
  -4  -8  12   68.75    3.61
  -4  -8  12   66.38    3.61
  -4  -8  12   65.22    3.53
  -4  -8  12   67.60    3.23
  -4  -8  13    3.42    1.11
  -4  -8  13    3.37    1.28
  -4  -8  13    3.11    1.33
  -4  -8  13    2.27    1.24
  -4  -8  13    2.29    1.25
  -4  -8  14    9.59    1.41
  -4  -8  14    9.98    1.14
  -4  -8  14    9.79    1.43
  -4  -8  14   11.17    1.44
  -4  -8  14   11.56    1.44
  -4  -8  15   18.85    1.40
  -4  -8  15   17.21    1.38
  -4  -8  15   18.04    1.40
  -4  -8  16    1.79    1.02
  -4  -8  16    0.49    0.99
  -4  -8  16    1.14    1.00
  -4  -8  16    0.09    0.90
  -4  -8  17   11.84    1.14
  -4  -7 -12    0.92    0.76
  -4  -7 -12    1.11    0.74
  -4  -7 -12    0.71    0.76
  -4  -7 -11   10.42    1.11
  -4  -7 -11   10.19    1.04
  -4  -7 -10   20.35    1.29
  -4  -7 -10   18.21    1.36
  -4  -7 -10   20.60    1.69
  -4  -7  -9   13.66    1.32
  -4  -7  -9   15.10    1.46
  -4  -7  -9   14.47    1.78
  -4  -7  -8   14.18    1.42
  -4  -7  -8   16.26    1.57
  -4  -7  -8   15.87    1.88
  -4  -7  -7   21.13    1.70
  -4  -7  -7   27.46    1.94
  -4  -7  -7   26.16    2.18
  -4  -7  -6   42.98    2.50
  -4  -7  -6   38.44    2.33
  -4  -7  -6   45.76    2.53
  -4  -7  -6   46.25    2.87
  -4  -7  -5    5.14    1.31
  -4  -7  -5    3.70    1.25
  -4  -7  -4  266.43   11.59
  -4  -7  -4  268.57   11.73
  -4  -7  -3   47.14    2.63
  -4  -7  -3   52.08    2.81
  -4  -7  -2   74.41    3.56
  -4  -7  -2   70.84    5.50
  -4  -7  -2   74.33    3.76
  -4  -7  -1  100.26    6.82
  -4  -7  -1   98.82    4.68
  -4  -7  -1  106.50    4.63
  -4  -7  -1   90.50    4.42
  -4  -7  -1   95.57    4.63
  -4  -7   0  138.00    8.54
  -4  -7   0  136.25    6.16
  -4  -7   0  129.30    6.20
  -4  -7   0  144.16    6.27
  -4  -7   1  182.74    9.98
  -4  -7   1  154.05    7.18
  -4  -7   1  159.88    7.20
  -4  -7   1  175.68    7.29
  -4  -7   1  156.86    7.21
  -4  -7   1  154.77    7.20
  -4  -7   2   54.04    5.07
  -4  -7   2   48.31    2.80
  -4  -7   2   54.97    2.81
  -4  -7   2   52.18    2.86
  -4  -7   2   54.62    2.83
  -4  -7   2   51.54    2.81
  -4  -7   3   67.94    5.84
  -4  -7   3   67.35    3.37
  -4  -7   3   65.88    3.44
  -4  -7   3   65.06    3.26
  -4  -7   3   62.45    3.24
  -4  -7   3   61.35    3.36
  -4  -7   3   67.03    3.36
  -4  -7   3   67.23    3.32
  -4  -7   4    7.49    3.20
  -4  -7   4    6.94    1.28
  -4  -7   4    6.33    1.14
  -4  -7   4    9.17    1.52
  -4  -7   4    9.04    1.18
  -4  -7   4    7.22    1.29
  -4  -7   4    6.71    1.12
  -4  -7   4    9.79    1.36
  -4  -7   5  120.40    8.17
  -4  -7   5  117.86    5.57
  -4  -7   5  115.98    5.40
  -4  -7   5  121.73    5.60
  -4  -7   5  119.64    5.59
  -4  -7   5  120.48    5.51
  -4  -7   5  114.47    5.47
  -4  -7   5  119.28    5.49
  -4  -7   5  121.70    5.55
  -4  -7   6   13.20    1.47
  -4  -7   6   13.04    1.19
  -4  -7   6   14.42    1.67
  -4  -7   6   14.47    1.43
  -4  -7   6   13.27    1.36
  -4  -7   6   14.99    1.33
  -4  -7   6   12.28    1.51
  -4  -7   7   54.37    5.44
  -4  -7   7   50.23    2.91
  -4  -7   7   48.25    2.94
  -4  -7   7   47.93    2.86
  -4  -7   7   55.50    2.97
  -4  -7   7   56.59    2.79
  -4  -7   7   51.61    2.92
  -4  -7   7   56.26    2.84
  -4  -7   8   49.94    5.20
  -4  -7   8   44.01    2.79
  -4  -7   8   50.05    2.85
  -4  -7   8   47.55    2.81
  -4  -7   8   52.93    2.84
  -4  -7   8   50.30    2.69
  -4  -7   8   48.37    2.84
  -4  -7   9   95.67    7.21
  -4  -7   9   89.50    4.55
  -4  -7   9   93.59    4.57
  -4  -7   9   94.26    4.63
  -4  -7   9   97.25    4.58
  -4  -7   9   99.42    4.46
  -4  -7   9   80.01    4.52
  -4  -7  10   33.02    4.32
  -4  -7  10   40.19    2.51
  -4  -7  10   37.10    2.47
  -4  -7  10   43.12    2.54
  -4  -7  10   37.31    2.37
  -4  -7  10   34.00    2.20
  -4  -7  10   38.32    2.49
  -4  -7  11   17.96    3.39
  -4  -7  11   20.64    1.94
  -4  -7  11   18.44    1.81
  -4  -7  11   19.86    1.89
  -4  -7  11   22.28    1.95
  -4  -7  11   19.11    1.65
  -4  -7  11   21.93    1.54
  -4  -7  11   18.20    1.87
  -4  -7  12    0.69    1.22
  -4  -7  12    1.58    1.39
  -4  -7  12    1.95    1.37
  -4  -7  12    1.74    1.34
  -4  -7  12    0.35    0.89
  -4  -7  12    0.15    1.64
  -4  -7  12    1.99    1.31
  -4  -7  13    4.82    1.27
  -4  -7  13    5.04    1.41
  -4  -7  13    4.76    1.39
  -4  -7  13    4.91    1.40
  -4  -7  13    5.06    0.89
  -4  -7  13    6.18    1.72
  -4  -7  13    4.61    1.38
  -4  -7  14    2.86    1.01
  -4  -7  14    2.27    1.32
  -4  -7  14    3.05    1.26
  -4  -7  14    3.23    1.51
  -4  -7  14    4.39    1.28
  -4  -7  15    2.92    1.28
  -4  -7  15   -0.02    0.34
  -4  -7  15    2.41    1.21
  -4  -7  15    1.42    1.22
  -4  -7  16   18.15    1.62
  -4  -7  16   16.82    1.49
  -4  -7  16   16.32    1.53
  -4  -7  16   18.31    1.56
  -4  -7  17   14.24    1.37
  -4  -7  17   16.02    1.34
  -4  -7  17   15.40    1.37
  -4  -7  17   15.08    1.33
  -4  -6 -13   46.59    2.33
  -4  -6 -13   45.43    2.38
  -4  -6 -13   49.36    2.39
  -4  -6 -13   47.29    2.57
  -4  -6 -13   44.76    2.31
  -4  -6 -12   13.20    1.32
  -4  -6 -12   13.06    1.53
  -4  -6 -12   11.33    1.17
  -4  -6 -12   11.01    1.21
  -4  -6 -11   55.76    3.03
  -4  -6 -11   60.81    3.02
  -4  -6 -11   59.09    3.28
  -4  -6 -11   54.87    2.98
  -4  -6 -10    0.26    1.15
  -4  -6 -10    0.62    1.43
  -4  -6  -8   16.59    1.75
  -4  -6  -7    7.96    1.60
  -4  -6  -7    9.31    1.23
  -4  -6  -6   29.12    2.09
  -4  -6  -6   29.05    1.91
  -4  -6  -5   26.41    2.01
  -4  -6  -5   25.87    2.17
  -4  -6  -5   27.01    1.87
  -4  -6  -4  198.96    8.93
  -4  -6  -4  202.13    8.97
  -4  -6  -4  208.53    9.08
  -4  -6  -3    6.82    1.34
  -4  -6  -3    9.31    1.56
  -4  -6  -3    8.16    1.29
  -4  -6  -2   10.26    2.56
  -4  -6  -2   11.10    1.28
  -4  -6  -2    8.09    1.09
  -4  -6  -2   10.81    1.19
  -4  -6  -2    9.13    1.35
  -4  -6  -1  103.25    6.64
  -4  -6  -1   92.86    4.60
  -4  -6  -1   93.86    4.55
  -4  -6  -1   94.49    4.39
  -4  -6  -1   98.82    4.49
  -4  -6  -1   95.56    4.51
  -4  -6  -1   95.06    4.49
  -4  -6   0  120.23    7.48
  -4  -6   0  116.15    5.25
  -4  -6   0  119.83    5.36
  -4  -6   0  111.06    5.15
  -4  -6   0  115.43    5.31
  -4  -6   0  109.68    5.31
  -4  -6   0  123.34    5.32
  -4  -6   1   71.79    5.60
  -4  -6   1   71.13    3.40
  -4  -6   1   70.27    3.46
  -4  -6   1   69.85    3.50
  -4  -6   1   70.86    3.48
  -4  -6   1   68.30    3.42
  -4  -6   2  252.50   13.08
  -4  -6   2  233.23   10.64
  -4  -6   2  252.51   10.71
  -4  -6   2  252.64   10.63
  -4  -6   2  246.51   10.65
  -4  -6   2  245.20   10.63
  -4  -6   2  242.50   10.66
  -4  -6   2  243.72   10.65
  -4  -6   3   55.31    5.13
  -4  -6   3   57.20    2.86
  -4  -6   3   58.75    2.95
  -4  -6   3   54.31    2.83
  -4  -6   3   55.18    2.79
  -4  -6   3   54.12    2.93
  -4  -6   3   57.11    2.86
  -4  -6   3   58.79    2.89
  -4  -6   3   53.08    2.83
  -4  -6   4    0.30    2.91
  -4  -6   4    0.10    0.89
  -4  -6   4    0.46    1.13
  -4  -6   4    0.11    0.90
  -4  -6   4    0.27    1.06
  -4  -6   4    0.27    0.83
  -4  -6   4   -0.25    0.88
  -4  -6   4    0.49    0.99
  -4  -6   5   88.14    6.71
  -4  -6   5   84.14    4.15
  -4  -6   5   87.90    4.20
  -4  -6   5   94.70    4.11
  -4  -6   5   86.70    4.15
  -4  -6   5   82.94    4.17
  -4  -6   6    7.82    1.13
  -4  -6   6    8.16    1.28
  -4  -6   6    6.17    0.90
  -4  -6   6    6.91    1.25
  -4  -6   6    6.49    1.15
  -4  -6   6    5.95    1.04
  -4  -6   6    7.95    1.18
  -4  -6   7   51.02    5.04
  -4  -6   7   46.09    2.62
  -4  -6   7   44.87    2.69
  -4  -6   7   55.21    2.71
  -4  -6   7   49.11    2.70
  -4  -6   7   42.99    2.62
  -4  -6   8   18.20    3.77
  -4  -6   8   16.85    1.55
  -4  -6   8   17.52    1.59
  -4  -6   8   15.36    1.54
  -4  -6   8   16.88    1.58
  -4  -6   8   16.62    1.72
  -4  -6   8   15.34    1.52
  -4  -6   9   41.45    4.87
  -4  -6   9   48.67    2.83
  -4  -6   9   51.19    2.81
  -4  -6   9   49.46    2.87
  -4  -6   9   47.97    2.78
  -4  -6   9   52.47    3.00
  -4  -6   9   52.95    2.86
  -4  -6  10   35.60    4.36
  -4  -6  10   34.24    2.26
  -4  -6  10   33.17    2.23
  -4  -6  10   34.97    2.16
  -4  -6  10   35.03    2.28
  -4  -6  10   34.06    2.46
  -4  -6  10   30.14    2.23
  -4  -6  11  163.46    9.44
  -4  -6  11  148.80    7.09
  -4  -6  11  146.44    6.98
  -4  -6  11  155.00    7.11
  -4  -6  11  161.35    6.97
  -4  -6  11  151.59    7.10
  -4  -6  11  151.25    7.07
  -4  -6  12   19.35    1.87
  -4  -6  12   18.03    1.77
  -4  -6  12   20.49    1.51
  -4  -6  12   17.63    1.81
  -4  -6  12   20.37    2.04
  -4  -6  12   18.30    1.79
  -4  -6  13   40.94    2.65
  -4  -6  13   36.54    2.52
  -4  -6  13   45.17    2.71
  -4  -6  13   43.03    2.75
  -4  -6  13   42.11    2.65
  -4  -6  14   12.28    1.60
  -4  -6  14    9.95    1.32
  -4  -6  14   12.37    1.51
  -4  -6  14   11.33    1.71
  -4  -6  14   13.06    1.58
  -4  -6  15   28.68    2.13
  -4  -6  15   27.43    1.96
  -4  -6  15   30.53    2.05
  -4  -6  15   31.37    2.05
  -4  -6  15   33.70    2.14
  -4  -6  16   27.05    1.94
  -4  -6  16   23.19    1.76
  -4  -6  16   23.47    1.86
  -4  -6  16   23.43    1.94
  -4  -6  16   23.83    1.85
  -4  -6  17   17.50    1.57
  -4  -6  17   16.78    1.45
  -4  -6  17   16.85    1.48
  -4  -6  17   16.34    1.53
  -4  -6  17   18.20    1.54
  -4  -6  18    2.75    1.00
  -4  -6  18    2.66    0.97
  -4  -6  18    3.97    0.94
  -4  -5 -14   22.48    1.49
  -4  -5 -14   20.75    1.30
  -4  -5 -14   21.00    1.57
  -4  -5 -14   20.72    1.39
  -4  -5 -13   44.40    2.49
  -4  -5 -13   41.78    2.26
  -4  -5 -13   48.24    2.63
  -4  -5 -12  107.23    4.82
  -4  -5 -12  110.71    5.09
  -4  -5 -12   94.64    4.76
  -4  -5 -11    0.66    1.25
  -4  -5 -11    1.55    1.49
  -4  -5 -10  129.99    6.02
  -4  -5 -10  128.31    6.28
  -4  -5  -9   19.33    1.95
  -4  -5  -9   18.86    2.14
  -4  -5  -8  133.68    6.02
  -4  -5  -7   14.93    1.76
  -4  -5  -7   13.02    1.29
  -4  -5  -6   29.39    2.10
  -4  -5  -6   25.78    2.14
  -4  -5  -6   24.56    1.74
  -4  -5  -5  127.48    5.70
  -4  -5  -5  120.63    5.78
  -4  -5  -5  117.85    5.58
  -4  -5  -4   89.13    4.15
  -4  -5  -4   82.49    4.05
  -4  -5  -4   81.20    4.27
  -4  -5  -3   71.27    3.57
  -4  -5  -3   70.57    4.82
  -4  -5  -3   71.64    3.54
  -4  -5  -3   73.72    3.75
  -4  -5  -2  136.71    7.96
  -4  -5  -2  136.77    6.31
  -4  -5  -2  138.94    6.24
  -4  -5  -2  141.14    6.32
  -4  -5  -2  142.75    6.28
  -4  -5  -2  145.41    6.35
  -4  -5  -1  147.51    8.11
  -4  -5  -1  136.15    6.21
  -4  -5  -1  137.11    6.07
  -4  -5  -1  126.34    6.05
  -4  -5  -1  140.47    6.06
  -4  -5   0  571.20   26.48
  -4  -5   0  545.62   24.50
  -4  -5   0  572.05   24.57
  -4  -5   0  600.18   24.57
  -4  -5   0  620.19   24.60
  -4  -5   0  580.95   24.62
  -4  -5   1    5.97    2.66
  -4  -5   1    4.92    1.03
  -4  -5   1    6.00    0.91
  -4  -5   1    6.10    0.93
  -4  -5   1    6.15    1.28
  -4  -5   2   93.92    6.24
  -4  -5   2   90.33    4.02
  -4  -5   2   79.59    3.99
  -4  -5   2   89.65    4.10
  -4  -5   3  244.41   12.26
  -4  -5   3  223.54    9.95
  -4  -5   3  237.67    9.96
  -4  -5   3  228.66    9.94
  -4  -5   3  231.03    9.97
  -4  -5   4   61.84    5.24
  -4  -5   4   58.68    2.87
  -4  -5   4   59.80    2.84
  -4  -5   4   55.91    2.91
  -4  -5   4   60.51    2.88
  -4  -5   4   57.32    2.88
  -4  -5   5  107.47    4.98
  -4  -5   5  105.68    4.99
  -4  -5   5  112.32    5.00
  -4  -5   5  112.50    4.99
  -4  -5   6    3.12    0.97
  -4  -5   6    1.80    2.82
  -4  -5   6    4.15    0.94
  -4  -5   6    4.85    1.03
  -4  -5   6    3.82    0.90
  -4  -5   6    4.31    0.94
  -4  -5   7  123.62    5.49
  -4  -5   7  127.09    5.52
  -4  -5   7  128.89    7.91
  -4  -5   7  119.78    5.45
  -4  -5   7  114.35    5.43
  -4  -5   7  126.79    5.40
  -4  -5   7  118.25    5.35
  -4  -5   7  119.17    5.51
  -4  -5   7  106.00    5.40
  -4  -5   8  146.66    6.45
  -4  -5   8  138.11    6.44
  -4  -5   8  155.65    6.41
  -4  -5   8  135.17    6.32
  -4  -5   8  147.19    6.47
  -4  -5   8  131.92    6.25
  -4  -5   8  142.92    6.40
  -4  -5   8  138.33    8.75
  -4  -5   9   47.17    2.64
  -4  -5   9   51.36    2.71
  -4  -5   9   48.41    2.49
  -4  -5   9   44.27    2.41
  -4  -5   9   48.17    2.72
  -4  -5   9   46.43    2.62
  -4  -5   9   47.37    4.86
  -4  -5  10  203.38    8.61
  -4  -5  10  197.27    8.64
  -4  -5  10  200.58    8.48
  -4  -5  10  192.26    8.62
  -4  -5  10  179.67    8.56
  -4  -5  10  185.79    8.41
  -4  -5  10  195.53   10.98
  -4  -5  11   95.89    5.00
  -4  -5  11  106.25    5.18
  -4  -5  11  119.26    5.03
  -4  -5  11  119.98    4.96
  -4  -5  11   98.42    5.15
  -4  -5  11  106.64    5.16
  -4  -5  11   98.21    7.09
  -4  -5  12  262.37   11.52
  -4  -5  12  297.58   11.81
  -4  -5  12  277.03   11.79
  -4  -5  12  274.20   11.58
  -4  -5  13   30.08    1.73
  -4  -5  13   27.86    2.23
  -4  -5  13   28.62    2.17
  -4  -5  13   30.17    1.85
  -4  -5  14   85.28    4.33
  -4  -5  14   85.77    4.34
  -4  -5  14   85.58    3.98
  -4  -5  14   85.23    4.04
  -4  -5  15   40.18    2.52
  -4  -5  15   38.87    2.47
  -4  -5  15   36.69    2.46
  -4  -5  15   37.32    2.07
  -4  -5  16   10.21    1.47
  -4  -5  16    9.96    1.54
  -4  -5  16   12.03    1.51
  -4  -5  17   33.95    2.22
  -4  -5  17   30.42    2.13
  -4  -5  17   37.28    2.19
  -4  -5  17   32.54    2.20
  -4  -5  18   27.61    1.78
  -4  -5  18   23.25    1.59
  -4  -5  18   24.21    1.62
  -4  -5  18   24.29    1.70
  -4  -5  19    9.09    1.11
  -4  -5  19    9.17    1.10
  -4  -4 -15   50.85    2.50
  -4  -4 -14   56.17    2.97
  -4  -4 -13   12.52    1.26
  -4  -4 -13   10.93    1.53
  -4  -4 -12    4.34    1.21
  -4  -4 -12    2.36    1.44
  -4  -4 -11   20.09    1.79
  -4  -4 -11   21.55    2.10
  -4  -4 -10   16.83    1.85
  -4  -4 -10   16.43    1.99
  -4  -4  -9   29.50    2.21
  -4  -4  -9   25.59    2.00
  -4  -4  -8   32.15    2.37
  -4  -4  -8   32.09    2.23
  -4  -4  -7   40.71    2.61
  -4  -4  -7   39.27    2.62
  -4  -4  -7   40.57    2.21
  -4  -4  -6   76.03    3.67
  -4  -4  -6   78.03    3.97
  -4  -4  -5  101.85    4.84
  -4  -4  -5  109.85    5.13
  -4  -4  -4  134.53    6.08
  -4  -4  -4  136.84    6.33
  -4  -4  -3  112.60    5.09
  -4  -4  -3  105.07    6.14
  -4  -4  -3  100.63    4.70
  -4  -4  -2   52.10    2.89
  -4  -4  -2   45.60    3.84
  -4  -4  -2   45.66    2.38
  -4  -4  -2   48.05    2.43
  -4  -4  -1   15.44    1.36
  -4  -4  -1   16.85    1.16
  -4  -4  -1   13.66    1.16
  -4  -4   0  215.81    9.23
  -4  -4   0  211.19   10.85
  -4  -4   0  210.82    9.09
  -4  -4   0  201.26    9.16
  -4  -4   0  212.01    9.06
  -4  -4   1   62.01    3.06
  -4  -4   1   65.33    3.23
  -4  -4   1   65.96    4.96
  -4  -4   1   61.07    2.95
  -4  -4   1   62.02    2.98
  -4  -4   2  185.09    8.30
  -4  -4   2  194.06   10.27
  -4  -4   2  198.74    8.25
  -4  -4   2  185.12    8.31
  -4  -4   3  112.52    5.24
  -4  -4   3  114.70    7.29
  -4  -4   3  126.77    5.16
  -4  -4   3  106.70    5.22
  -4  -4   4  405.89   17.23
  -4  -4   4  411.07   19.28
  -4  -4   4  432.81   17.27
  -4  -4   4  385.38   17.23
  -4  -4   5   28.36    1.68
  -4  -4   5   30.15    1.80
  -4  -4   5   26.46    1.66
  -4  -4   5   31.31    1.68
  -4  -4   5   30.40    1.62
  -4  -4   6  101.68    4.75
  -4  -4   6  109.06    4.69
  -4  -4   6  108.35    6.91
  -4  -4   6  106.06    4.71
  -4  -4   6  100.66    4.72
  -4  -4   6  105.33    4.68
  -4  -4   6   97.90    4.62
  -4  -4   7   33.44    2.00
  -4  -4   7   35.11    2.01
  -4  -4   7   35.70    1.93
  -4  -4   7   37.10    2.08
  -4  -4   7   35.46    1.86
  -4  -4   7   34.11    1.96
  -4  -4   7   35.19    4.19
  -4  -4   8  233.95   10.16
  -4  -4   8  215.40   10.06
  -4  -4   8  242.09   10.09
  -4  -4   8  239.35   10.16
  -4  -4   8  235.93   10.04
  -4  -4   8  247.12   12.49
  -4  -4   9   59.15    3.00
  -4  -4   9   59.54    2.92
  -4  -4   9   57.82    2.89
  -4  -4   9   62.68    3.08
  -4  -4   9   54.61    2.81
  -4  -4   9   56.73    5.08
  -4  -4  10  200.57    8.76
  -4  -4  10  204.75    8.70
  -4  -4  10  192.59    8.68
  -4  -4  10  198.51    8.64
  -4  -4  10  205.47    8.73
  -4  -4  10  185.80    8.73
  -4  -4  10  193.59    8.58
  -4  -4  10  201.63   11.04
  -4  -4  11   74.29    3.50
  -4  -4  11   69.87    3.56
  -4  -4  11   65.81    3.39
  -4  -4  11   71.35    3.52
  -4  -4  11   64.64    3.37
  -4  -4  11   73.14    3.60
  -4  -4  11   68.06    3.30
  -4  -4  11   68.31    5.30
  -4  -4  12   44.33    2.76
  -4  -4  12   49.47    2.61
  -4  -4  12   47.31    2.69
  -4  -4  12   42.05    2.33
  -4  -4  12   45.35    2.60
  -4  -4  12   42.78    2.40
  -4  -4  13   49.00    2.87
  -4  -4  13   51.23    2.98
  -4  -4  13   51.51    2.61
  -4  -4  13   54.47    2.93
  -4  -4  13   51.36    2.71
  -4  -4  14  107.43    5.52
  -4  -4  14  107.72    5.64
  -4  -4  14  122.17    5.37
  -4  -4  14  116.54    5.58
  -4  -4  14  116.16    5.30
  -4  -4  15    1.43    0.87
  -4  -4  15    1.34    1.31
  -4  -4  15    2.12    0.78
  -4  -4  15    0.89    1.40
  -4  -4  15    2.11    1.34
  -4  -4  16    3.12    0.61
  -4  -4  16    0.02    0.30
  -4  -4  16   12.40    1.47
  -4  -4  16   11.22    1.50
  -4  -4  17    0.56    1.15
  -4  -4  17   -0.16    1.07
  -4  -4  18    4.24    1.04
  -4  -4  18    4.28    1.16
  -4  -4  18    4.55    1.14
  -4  -4  19   14.40    1.39
  -4  -4  19   14.68    1.35
  -4  -4  19   15.50    1.19
  -4  -3 -15   36.81    1.99
  -4  -3 -15   43.36    2.33
  -4  -3 -15   44.72    2.17
  -4  -3 -15   40.00    2.17
  -4  -3 -14   -0.22    1.09
  -4  -3 -13   29.04    1.85
  -4  -3 -13   27.62    2.10
  -4  -3 -12   15.30    1.64
  -4  -3 -12   18.25    1.80
  -4  -3 -11   59.56    4.56
  -4  -3 -11   64.42    3.44
  -4  -3 -11   67.24    3.71
  -4  -3 -10   28.25    2.19
  -4  -3 -10   24.73    3.15
  -4  -3  -9   23.27    2.14
  -4  -3  -9   27.48    1.96
  -4  -3  -8   18.70    1.90
  -4  -3  -8   17.79    1.93
  -4  -3  -7  307.46   13.15
  -4  -3  -7  297.18   13.17
  -4  -3  -6    7.04    0.96
  -4  -3  -6    8.02    1.80
  -4  -3  -5  189.14    8.54
  -4  -3  -3  172.89    7.41
  -4  -3  -3  164.64    7.30
  -4  -3  -3  161.74    8.49
  -4  -3  -2   61.13    2.94
  -4  -3  -2   55.80    2.78
  -4  -3  -2   58.39    4.27
  -4  -3  -1  120.87    5.47
  -4  -3  -1  120.99    6.94
  -4  -3   0  248.38   12.25
  -4  -3   1    1.57    3.00
  -4  -3   2  384.72   17.84
  -4  -3   2  375.57   16.77
  -4  -3   3  173.16    9.53
  -4  -3   4  358.72   17.08
  -4  -3   5   25.32    1.46
  -4  -3   6  381.15   18.60
  -4  -3   6  401.01   16.60
  -4  -3   6  384.33   16.54
  -4  -3   7  543.46   21.07
  -4  -3   7  455.82   21.06
  -4  -3   7  507.60   21.12
  -4  -3   7  520.98   23.27
  -4  -3   7  503.01   21.09
  -4  -3   7  476.49   21.07
  -4  -3   7  505.67   21.03
  -4  -3   8   47.26    2.65
  -4  -3   8   50.85    2.59
  -4  -3   8   54.08    2.69
  -4  -3   8   52.45    4.80
  -4  -3   8   56.86    2.66
  -4  -3   8   52.28    2.59
  -4  -3   8   56.42    2.68
  -4  -3   8   51.91    2.55
  -4  -3   9   44.79    2.28
  -4  -3   9   42.82    2.34
  -4  -3   9   42.58    2.28
  -4  -3   9   43.75    2.33
  -4  -3   9   42.25    2.24
  -4  -3   9   41.53    2.18
  -4  -3   9   46.48    2.35
  -4  -3   9   43.38    4.52
  -4  -3  10  173.56    7.79
  -4  -3  10  188.04    7.91
  -4  -3  10  178.98    7.83
  -4  -3  10  169.16    7.74
  -4  -3  10  180.13    7.85
  -4  -3  10  170.03    9.91
  -4  -3  11  117.75    5.61
  -4  -3  11  129.63    5.71
  -4  -3  11  124.35    5.59
  -4  -3  11  125.94    5.66
  -4  -3  11  120.28    5.66
  -4  -3  11  118.74    7.59
  -4  -3  12   16.04    1.47
  -4  -3  12   14.72    1.52
  -4  -3  12   12.05    1.23
  -4  -3  12   13.57    1.46
  -4  -3  13  139.96    6.30
  -4  -3  13  130.26    6.26
  -4  -3  13  141.62    6.13
  -4  -3  13  138.14    6.31
  -4  -3  13  132.85    6.16
  -4  -3  14   68.15    3.47
  -4  -3  14   55.91    3.55
  -4  -3  14   61.57    3.44
  -4  -3  14   67.71    3.23
  -4  -3  14   67.38    3.48
  -4  -3  14   67.89    3.29
  -4  -3  15   29.47    2.26
  -4  -3  15   29.62    2.16
  -4  -3  15   28.73    2.17
  -4  -3  15   29.00    1.82
  -4  -3  15   29.40    2.12
  -4  -3  15   29.93    1.78
  -4  -3  16    7.92    1.43
  -4  -3  16    8.49    1.02
  -4  -3  16    8.24    1.40
  -4  -3  16    9.50    1.44
  -4  -3  16    8.48    0.95
  -4  -3  16    6.90    1.42
  -4  -3  17   12.18    1.38
  -4  -3  17   15.39    1.44
  -4  -3  17   12.58    1.33
  -4  -3  17   11.56    1.32
  -4  -3  18    2.96    1.06
  -4  -3  18    4.83    1.17
  -4  -2 -16    3.87    1.01
  -4  -2 -14   27.53    1.67
  -4  -2 -14   25.16    1.80
  -4  -2 -13   19.59    1.61
  -4  -2 -13   19.06    1.73
  -4  -2 -12    8.91    1.44
  -4  -2 -12    7.17    1.49
  -4  -2 -11   40.30    3.95
  -4  -2 -11   49.51    2.90
  -4  -2 -11   43.83    2.78
  -4  -2 -10   32.26    2.35
  -4  -2  -9    3.12    1.47
  -4  -2  -9    4.33    1.63
  -4  -2  -8   81.53    4.15
  -4  -2  -7   84.46    4.37
  -4  -2  -5   96.26    4.41
  -4  -2  -4   10.76    1.12
  -4  -2  -3  221.19   10.63
  -4  -2  -2  217.53   10.63
  -4  -2  -1  389.15   17.42
  -4  -2  -1  368.89   16.80
  -4  -2   0   88.32    4.91
  -4  -2   0   89.85    5.96
  -4  -2   1   98.51    6.55
  -4  -2   1  107.56    5.43
  -4  -2   2  258.08   11.54
  -4  -2   2  248.84   12.63
  -4  -2   3   23.59    4.34
  -4  -2   3   19.36    1.88
  -4  -2   4   98.90    6.43
  -4  -2   4   84.03    4.55
  -4  -2   5  410.73   18.09
  -4  -2   6  692.25   28.49
  -4  -2   6  631.79   29.35
  -4  -2   6  654.42   30.17
  -4  -2   7  388.00   16.41
  -4  -2   7  382.51   18.27
  -4  -2   8   99.77    4.80
  -4  -2   8  111.85    4.86
  -4  -2   8  112.97    7.11
  -4  -2   8  110.39    4.84
  -4  -2   8  109.63    4.82
  -4  -2   9  186.31    7.97
  -4  -2   9  179.53    8.00
  -4  -2   9  187.58    8.00
  -4  -2   9  179.91    7.95
  -4  -2   9  183.97    8.00
  -4  -2   9  180.68    7.98
  -4  -2   9  184.11   10.15
  -4  -2  10  139.29    6.11
  -4  -2  10  131.40    6.05
  -4  -2  10  136.54    6.02
  -4  -2  10  129.26    6.06
  -4  -2  10  141.67    6.06
  -4  -2  10  133.63    7.98
  -4  -2  11   89.81    4.33
  -4  -2  11   86.98    4.26
  -4  -2  11   88.64    4.22
  -4  -2  11   94.20    4.30
  -4  -2  11   96.85    4.28
  -4  -2  11   85.91    5.99
  -4  -2  12   79.47    3.74
  -4  -2  12   76.65    3.71
  -4  -2  12   78.11    3.62
  -4  -2  12   66.71    3.67
  -4  -2  13   10.93    1.39
  -4  -2  13   11.92    1.38
  -4  -2  13   12.03    1.22
  -4  -2  13   11.43    1.39
  -4  -2  13   11.83    1.60
  -4  -2  14   69.38    3.65
  -4  -2  14   74.86    3.74
  -4  -2  14   68.19    3.47
  -4  -2  14   75.62    3.65
  -4  -2  14   65.82    3.56
  -4  -2  15    3.32    1.35
  -4  -2  15    3.84    1.31
  -4  -2  15    3.73    1.30
  -4  -2  15    2.86    1.01
  -4  -2  15    3.15    1.39
  -4  -2  16    2.24    1.32
  -4  -2  16    2.51    1.29
  -4  -2  16    3.29    0.96
  -4  -2  16    2.26    1.29
  -4  -2  17   42.82    2.55
  -4  -2  17   40.28    2.18
  -4  -2  17   45.76    2.57
  -4  -2  17   47.65    2.25
  -4  -2  18    4.61    1.17
  -4  -2  18    5.04    1.16
  -4  -2  18    1.94    1.03
  -4  -2  19    4.19    1.01
  -4  -1 -16    3.74    1.12
  -4  -1 -16    3.65    0.75
  -4  -1 -14    1.75    0.89
  -4  -1 -13    7.90    1.24
  -4  -1 -13    7.75    1.35
  -4  -1 -12   23.25    3.37
  -4  -1 -12   22.91    1.90
  -4  -1 -12   24.01    1.93
  -4  -1 -11   56.24    4.76
  -4  -1 -11   63.49    3.38
  -4  -1 -10   89.00    4.44
  -4  -1  -8  237.44   10.48
  -4  -1  -3  641.65   27.98
  -4  -1  -2  300.91   13.68
  -4  -1  -2  296.41   13.93
  -4  -1  -1  664.08   28.62
  -4  -1  -1  659.34   28.91
  -4  -1   0   90.90    5.85
  -4  -1   0   90.41    4.84
  -4  -1   1  357.96   16.01
  -4  -1   1  377.07   16.76
  -4  -1   2   42.98    2.70
  -4  -1   2   35.43    4.17
  -4  -1   3 1164.96   52.43
  -4  -1   3 1259.05   51.78
  -4  -1   4   71.56    3.79
  -4  -1   5  551.89   23.80
  -4  -1   6   91.58    4.23
  -4  -1   6   86.55    6.50
  -4  -1   7  335.73   14.06
  -4  -1   7  304.31   14.85
  -4  -1   7  352.77   15.97
  -4  -1   8  111.03    4.90
  -4  -1   8  109.16    4.93
  -4  -1   8  107.77    7.14
  -4  -1   9   68.51    3.23
  -4  -1   9   69.97    3.24
  -4  -1   9   67.08    3.29
  -4  -1   9   69.59    5.56
  -4  -1  10   19.23    1.32
  -4  -1  10   16.90    1.24
  -4  -1  10   16.72    1.47
  -4  -1  10   16.87    3.34
  -4  -1  11   39.07    2.04
  -4  -1  11   34.29    2.07
  -4  -1  11   30.17    3.74
  -4  -1  12   73.15    3.66
  -4  -1  12   79.93    3.73
  -4  -1  13   53.57    2.75
  -4  -1  13   44.40    2.62
  -4  -1  13   54.53    2.87
  -4  -1  13   48.00    2.78
  -4  -1  14    1.46    1.27
  -4  -1  14    2.44    1.21
  -4  -1  14    1.00    0.98
  -4  -1  14    0.66    1.36
  -4  -1  15    2.64    1.39
  -4  -1  15    3.04    1.24
  -4  -1  15    2.17    0.99
  -4  -1  15    2.49    1.38
  -4  -1  16    7.76    1.49
  -4  -1  16    8.72    1.41
  -4  -1  16    7.25    1.09
  -4  -1  16    8.34    1.39
  -4  -1  17   65.17    3.42
  -4  -1  17   57.74    3.31
  -4  -1  17   65.15    3.16
  -4  -1  17   67.27    3.41
  -4  -1  18   45.26    1.79
  -4  -1  18   35.78    1.52
  -4  -1  18   42.06    1.76
  -4  -1  19    1.05    0.97
  -4  -1  19    0.23    0.30
  -4  -1  20    2.27    0.84
  -4   0 -13  108.71    4.99
  -4   0 -12  111.34    5.44
  -4   0 -12  120.47    5.39
  -4   0 -12  112.80    7.16
  -4   0 -11   13.27    1.63
  -4   0 -10   66.54    3.50
  -4   0  -3  491.16   21.80
  -4   0  -3  501.36   21.95
  -4   0  -2   19.84    3.11
  -4   0  -2   22.57    2.52
  -4   0  -1   83.32    5.14
  -4   0  -1   91.22    4.87
  -4   0   0  226.82   10.62
  -4   0   0  222.71   10.26
  -4   0   1  352.66   15.04
  -4   0   1  327.89   15.43
  -4   0   2  104.62    5.09
  -4   0   2  104.82    5.95
  -4   0   3  450.89   20.98
  -4   0   3  487.92   20.40
  -4   0   4  631.82   26.92
  -4   0   5  208.35   10.81
  -4   0   5  229.45   10.00
  -4   0   6  421.25   20.18
  -4   0   6  463.36   19.53
  -4   0   7  291.32   13.62
  -4   0   7  279.36   11.91
  -4   0   7  275.10   12.60
  -4   0   8  427.82   18.60
  -4   0   8  460.12   18.63
  -4   0   8  423.32   19.39
  -4   0   8  438.31   20.28
  -4   0   9  138.64    6.13
  -4   0   9  134.98    8.02
  -4   0  10    4.70    0.85
  -4   0  10    8.25    3.07
  -4   0  11   38.31    2.03
  -4   0  11   24.75    3.60
  -4   0  12   79.23    3.71
  -4   0  12   67.92    3.50
  -4   0  13  111.40    5.30
  -4   0  13  111.60    5.15
  -4   0  14   67.27    3.69
  -4   0  14   73.17    3.51
  -4   0  14   68.80    3.58
  -4   0  15   37.31    2.47
  -4   0  15   35.87    2.44
  -4   0  15   38.21    2.36
  -4   0  15   37.54    2.25
  -4   0  16   18.39    1.79
  -4   0  16   18.10    1.74
  -4   0  16   16.92    1.51
  -4   0  16   20.13    1.73
  -4   0  17   44.85    2.74
  -4   0  17   39.54    2.68
  -4   0  17   54.23    2.59
  -4   0  17   53.04    2.78
  -4   0  18   26.70    1.55
  -4   0  18   22.61    1.27
  -4   0  18   27.46    1.48
  -4   0  19   -0.03    0.25
  -4   0  19   14.24    1.19
  -4   0  20    9.04    0.98
  -4   1 -11    6.97    1.39
  -4   1  -4  194.15    9.13
  -4   1  -3  709.40   31.56
  -4   1  -3  779.61   32.00
  -4   1  -2   51.61    3.40
  -4   1  -2   48.90    3.53
  -4   1  -1   83.40    4.60
  -4   1  -1   75.55    4.36
  -4   1   0  158.07    7.68
  -4   1   0  162.34    7.55
  -4   1   1 1617.42   66.89
  -4   1   1 1565.71   66.64
  -4   1   2  152.87    6.83
  -4   1   2  146.14    7.34
  -4   1   3  364.60   15.58
  -4   1   3  341.72   14.96
  -4   1   4   13.74    1.19
  -4   1   5   53.99    3.88
  -4   1   5   37.75    2.30
  -4   1   6   20.02    3.37
  -4   1   6   20.28    1.47
  -4   1   6   18.60    1.60
  -4   1   7  137.36    7.60
  -4   1   7  143.69    6.09
  -4   1   7  125.77    6.49
  -4   1   8    3.01    0.71
  -4   1   8    3.50    3.57
  -4   1   8    3.73    1.11
  -4   1   9   56.72    2.78
  -4   1   9   59.52    4.99
  -4   1   9   59.26    2.94
  -4   1  10    3.51    3.46
  -4   1  11  137.53    6.15
  -4   1  12    7.39    1.09
  -4   1  12    5.12    1.40
  -4   1  13  132.74    6.11
  -4   1  13  136.11    6.23
  -4   1  14   16.30    1.45
  -4   1  14   15.33    1.78
  -4   1  15   41.29    2.41
  -4   1  15   40.56    2.59
  -4   1  16    7.40    1.35
  -4   1  16    8.07    1.18
  -4   1  16    5.79    1.29
  -4   1  17   22.51    1.49
  -4   1  17   19.51    1.67
  -4   1  17   18.57    1.74
  -4   1  17   16.64    1.55
  -4   1  18    7.27    1.22
  -4   1  18    7.86    1.17
  -4   1  19    7.48    1.09
  -4   1  20   40.20    2.12
  -4   2 -12   54.62    4.74
  -4   2  -4  197.21    9.06
  -4   2  -3  186.25    8.34
  -4   2  -3  168.71    8.68
  -4   2  -2  982.15   41.74
  -4   2  -2  990.48   42.06
  -4   2  -1  182.37    8.33
  -4   2  -1  178.89    8.44
  -4   2   0 1266.35   51.85
  -4   2   0 1195.54   51.73
  -4   2   1  121.22    5.65
  -4   2   1  106.85    5.22
  -4   2   2  216.14    8.79
  -4   2   2  176.21    8.15
  -4   2   3  307.54   13.97
  -4   2   3  317.01   13.42
  -4   2   4 1117.15   46.84
  -4   2   5  179.62    8.61
  -4   2   5  177.69    7.84
  -4   2   6  268.57   12.45
  -4   2   6  270.03   11.53
  -4   2   7  117.55    5.06
  -4   2   7  114.07    6.36
  -4   2   7  110.52    5.18
  -4   2   8  314.15   13.87
  -4   2   8  323.25   15.02
  -4   2   8  341.98   13.94
  -4   2   9    5.03    0.85
  -4   2   9    6.65    3.41
  -4   2  10    2.35    0.84
  -4   2  10    3.94    3.70
  -4   2  11   15.14    1.67
  -4   2  12  258.57   11.69
  -4   2  12  282.28   11.78
  -4   2  13   29.82    1.87
  -4   2  13   22.79    2.05
  -4   2  14   39.49    2.32
  -4   2  14   38.34    2.58
  -4   2  15   18.11    1.59
  -4   2  15   17.95    1.76
  -4   2  16   26.49    1.79
  -4   2  16   23.17    1.88
  -4   2  17    2.49    1.13
  -4   2  17    3.36    1.01
  -4   2  17    1.16    1.06
  -4   2  18   15.92    1.03
  -4   2  18   19.09    1.31
  -4   2  19   11.58    1.05
  -4   2  19   -0.08    0.24
  -4   3 -12   16.15    3.20
  -4   3  -4    7.12    1.48
  -4   3  -3 1519.63   67.35
  -4   3  -3 1638.10   66.95
  -4   3  -2  136.16    6.36
  -4   3  -2  127.78    6.63
  -4   3  -1 1230.31   50.44
  -4   3  -1 1157.86   50.41
  -4   3   0  313.60   12.95
  -4   3   0  274.56   12.65
  -4   3   1  897.14   34.91
  -4   3   1  785.02   34.42
  -4   3   2  101.72    5.02
  -4   3   2   94.06    4.19
  -4   3   3  468.35   20.37
  -4   3   5    8.51    1.35
  -4   3   5    9.36    2.10
  -4   3   6   78.93    4.77
  -4   3   6   82.23    3.90
  -4   3   7   91.08    4.32
  -4   3   7  102.67    5.52
  -4   3   7  102.91    4.51
  -4   3   8  184.15    7.82
  -4   3   8  168.74    8.88
  -4   3   8  177.07    7.95
  -4   3   9   65.42    3.19
  -4   3   9   71.38    5.01
  -4   3  10   15.59    1.27
  -4   3  10   13.62    1.87
  -4   3  11   56.53    3.19
  -4   3  12   66.38    3.58
  -4   3  13  121.29    5.88
  -4   3  13  134.24    5.97
  -4   3  14    6.93    1.27
  -4   3  14    6.25    1.53
  -4   3  15   40.75    2.42
  -4   3  15   37.12    2.48
  -4   3  16   49.03    2.43
  -4   3  16   33.61    2.36
  -4   3  17    1.27    0.99
  -4   3  17   -0.06    0.92
  -4   3  18   10.75    1.07
  -4   3  18    9.37    1.15
  -4   3  19   12.74    1.09
  -4   4 -12   79.74    5.64
  -4   4 -11   25.14    3.29
  -4   4  -4  408.54   17.88
  -4   4  -3    4.21    1.04
  -4   4  -3    4.37    1.48
  -4   4  -3    7.42    1.35
  -4   4  -2  353.78   16.75
  -4   4  -2  403.31   17.07
  -4   4  -2  406.81   16.94
  -4   4  -1  425.23   19.04
  -4   4  -1  465.63   19.23
  -4   4   4   82.10    4.63
  -4   4   5   26.74    2.43
  -4   4   5   25.40    1.87
  -4   4   6   95.04    4.45
  -4   4   6  108.86    5.50
  -4   4   6  104.64    4.70
  -4   4   7   11.11    1.07
  -4   4   7   11.17    0.98
  -4   4   7   10.25    1.59
  -4   4   7   14.07    2.28
  -4   4   8   20.08    1.44
  -4   4   8   21.70    1.41
  -4   4   8   24.56    2.75
  -4   4   9    2.62    0.98
  -4   4   9    2.78    0.87
  -4   4   9    2.51    2.63
  -4   4  10    8.42    1.14
  -4   4  10   17.31    3.91
  -4   4  10   15.99    2.20
  -4   4  11  216.90    9.58
  -4   4  11  219.58    9.72
  -4   4  12   23.84    2.22
  -4   4  13  126.66    5.98
  -4   4  14  134.05    6.15
  -4   4  14  131.47    6.18
  -4   4  15   14.98    1.49
  -4   4  15   15.59    1.67
  -4   4  16   20.95    1.60
  -4   4  16   16.63    1.58
  -4   4  17   14.55    1.17
  -4   4  17    0.11    0.30
  -4   4  18    7.63    0.93
  -4   4  18    7.18    0.97
  -4   4  19    0.45    0.78
  -4   5 -11  101.77    6.45
  -4   5  -5  131.37    6.50
  -4   5   5   44.76    2.16
  -4   5   5   34.97    3.00
  -4   5   6  113.80    5.54
  -4   5   6  120.68    6.45
  -4   5   6  118.38    5.72
  -4   5   7   51.94    2.59
  -4   5   7   44.91    2.48
  -4   5   7   56.49    3.64
  -4   5   7   53.66    2.98
  -4   5   8    5.32    1.17
  -4   5   8    6.39    0.98
  -4   5   8    6.44    2.24
  -4   5   9   46.57    2.55
  -4   5   9   45.71    2.47
  -4   5   9   46.76    3.95
  -4   5   9   45.49    3.10
  -4   5  10  159.71    7.12
  -4   5  10  157.12    7.41
  -4   5  11   49.75    2.71
  -4   5  11   46.07    3.38
  -4   5  12   95.11    4.68
  -4   5  12  100.33    4.98
  -4   5  13   88.64    4.53
  -4   5  14   10.99    1.73
  -4   5  15   26.29    2.01
  -4   5  15   31.37    1.97
  -4   5  16    8.33    1.17
  -4   5  16    9.72    1.18
  -4   5  17    7.92    1.06
  -4   5  18    7.06    0.87
  -4   6   4  150.26    6.57
  -4   6   5   11.61    1.01
  -4   6   6  123.14    5.38
  -4   6   6  111.71    5.24
  -4   6   6  117.40    6.43
  -4   6   7   56.86    2.92
  -4   6   7   57.95    3.04
  -4   6   7   65.98    4.14
  -4   6   8   25.91    1.88
  -4   6   8   25.89    1.71
  -4   6   8   24.06    2.78
  -4   6   9   42.65    2.65
  -4   6   9   51.31    2.60
  -4   6   9   49.43    3.89
  -4   6   9   42.15    3.31
  -4   6  10   38.36    2.33
  -4   6  10   32.92    2.16
  -4   6  10   39.85    3.27
  -4   6  11   71.99    3.62
  -4   6  11   65.82    4.26
  -4   6  12   25.40    1.91
  -4   6  12   24.75    2.66
  -4   6  13   15.39    1.56
  -4   6  13   16.36    2.10
  -4   6  14   71.96    3.75
  -4   6  15    1.07    1.13
  -4   6  16    0.02    0.28
  -4   6  16   25.24    1.33
  -4   6  17   13.20    1.13
  -4   7   4    6.11    0.82
  -4   7   5  159.46    7.03
  -4   7   6   79.42    4.07
  -4   7   6   86.06    3.92
  -4   7   6   77.93    5.14
  -4   7   7  124.73    5.69
  -4   7   7  116.53    5.56
  -4   7   7  134.48    6.92
  -4   7   8   34.02    2.43
  -4   7   8   33.38    3.33
  -4   7   9   13.88    1.68
  -4   7   9   18.52    2.75
  -4   7   9   19.90    2.91
  -4   7  10  135.71    6.58
  -4   7  10  148.09    6.63
  -4   7  10  151.75    7.16
  -4   7  11   30.83    2.15
  -4   7  11   37.92    3.38
  -4   7  12    1.74    1.16
  -4   7  12    0.25    2.28
  -4   7  13   73.71    3.57
  -4   7  13   63.61    3.73
  -4   7  14    8.93    1.44
  -4   7  14   12.66    1.31
  -4   7  15   -0.02    0.30
  -4   7  16   19.37    1.38
  -4   7  17    4.04    0.74
  -4   8   4   65.54    3.18
  -4   8   5   28.73    1.79
  -4   8   6   62.45    3.06
  -4   8   6   55.69    3.28
  -4   8   6   57.41    4.25
  -4   8   7    2.74    1.61
  -4   8   7    3.93    1.01
  -4   8   7    0.53    1.94
  -4   8   8   14.83    1.43
  -4   8   8   10.24    1.74
  -4   8   8    8.55    2.41
  -4   8   8   11.33    2.61
  -4   8   9  119.65    5.53
  -4   8   9  123.92    5.62
  -4   8  10    9.21    1.60
  -4   8  10    7.50    1.29
  -4   8  10    9.51    3.09
  -4   8  11    3.72    1.19
  -4   8  11    1.53    2.72
  -4   8  12    9.33    1.29
  -4   8  12    8.03    2.24
  -4   8  13   64.64    3.25
  -4   8  13   59.97    3.36
  -4   8  14    6.01    1.07
  -4   8  14   -0.70    0.42
  -4   9   4  162.83    7.22
  -4   9   5   86.42    4.11
  -4   9   6   23.70    2.15
  -4   9   6   22.59    1.63
  -4   9   6   23.79    3.02
  -4   9   7    5.85    1.76
  -4   9   7    5.92    1.17
  -4   9   7    5.16    2.15
  -4   9   8    4.32    1.59
  -4   9   8    2.50    1.06
  -4   9   8    2.78    2.89
  -4   9   9    9.85    1.69
  -4   9   9   12.16    1.33
  -4   9  10   31.03    2.23
  -4   9  10   33.17    2.10
  -4   9  10   35.46    3.48
  -4   9  11    2.63    1.06
  -4   9  11    2.12    2.38
  -4   9  12   20.47    1.58
  -4   9  12   23.63    2.18
  -4   9  13   46.84    2.30
  -4   9  13   36.20    2.12
  -4   9  14    9.79    1.05
  -4   9  15    0.61    0.68
  -4  10   5    3.80    1.86
  -4  10   5    5.96    1.02
  -4  10   5    5.10    2.10
  -4  10   6  190.48    7.97
  -4  10   6  162.70    8.07
  -4  10   7  120.77    5.60
  -4  10   7  125.47    5.44
  -4  10   8   90.80    4.53
  -4  10   8   90.47    4.36
  -4  10   8   89.03    5.32
  -4  10   9  145.78    6.28
  -4  10   9  137.99    6.30
  -4  10  10   15.33    1.54
  -4  10  10   13.71    1.33
  -4  10  10   17.13    2.73
  -4  10  11    7.40    1.05
  -4  10  11    9.55    2.00
  -4  10  12   46.00    1.83
  -4  10  12   16.26    1.52
  -4  10  13    3.53    0.82
  -4  11   5   13.25    1.81
  -4  11   6   18.63    1.39
  -4  11   6   15.73    1.83
  -4  11   7   51.78    2.61
  -4  11   7   48.43    2.83
  -4  11   8   34.67    2.32
  -4  11   8   30.00    3.47
  -4  11   9   47.46    2.51
  -4  11   9   46.43    2.36
  -4  11  10   11.14    1.05
  -4  11  10    9.90    1.99
  -4  11  11    3.05    0.78
  -4  12   3   20.21    1.91
  -4  12   4    7.54    1.52
  -4  12   5    3.42    1.37
  -4  12   6    0.59    1.19
  -4  12   6    0.07    2.65
  -4  12   7   21.72    1.59
  -4  12   7   15.42    2.89
  -4  12   8    5.70    1.06
  -4  12   8    5.72    0.83
  -4  12   8    3.53    2.27
  -4  12   9   38.05    1.95
  -4  13   2    1.15    1.17
  -4  13   3    0.14    1.11
  -4  13   3    0.45    1.82
  -4  13   4    1.98    1.07
  -4  13   5    3.54    1.01
  -4  13   5    4.29    2.31
  -3 -13  -1   10.55    1.08
  -3 -13   0    4.73    0.97
  -3 -13   0    6.03    0.80
  -3 -13   1    6.31    1.01
  -3 -13   1    5.52    0.80
  -3 -13   1    3.96    0.75
  -3 -13   2    3.06    0.76
  -3 -13   2    4.17    0.81
  -3 -13   3   14.23    1.25
  -3 -13   3   13.87    1.12
  -3 -13   4    5.02    0.92
  -3 -13   4    3.68    0.77
  -3 -13   4    4.04    0.82
  -3 -13   5    1.58    0.80
  -3 -13   5    1.55    0.77
  -3 -13   5    1.18    0.66
  -3 -13   6    0.27    0.71
  -3 -13   6    1.29    0.63
  -3 -13   7    2.42    0.72
  -3 -12  -5    7.94    0.89
  -3 -12  -4   11.51    1.12
  -3 -12  -3   22.09    1.42
  -3 -12  -3   20.46    1.54
  -3 -12  -3   20.66    1.30
  -3 -12  -2    2.99    0.88
  -3 -12  -2    3.72    1.11
  -3 -12  -2    3.78    0.81
  -3 -12  -1    5.98    0.93
  -3 -12  -1    4.78    1.19
  -3 -12  -1    5.23    0.91
  -3 -12   0    9.45    1.34
  -3 -12   0    9.81    1.10
  -3 -12   0    9.88    1.03
  -3 -12   0    7.71    1.02
  -3 -12   1    1.25    1.15
  -3 -12   1    2.38    0.92
  -3 -12   1    2.70    0.93
  -3 -12   1    2.29    0.74
  -3 -12   2    6.33    1.00
  -3 -12   2    5.64    1.47
  -3 -12   2    5.48    0.99
  -3 -12   3    7.85    1.29
  -3 -12   3    6.95    1.58
  -3 -12   3    9.15    1.09
  -3 -12   4    6.74    1.26
  -3 -12   4    7.44    1.00
  -3 -12   4    6.26    1.23
  -3 -12   4    7.17    1.06
  -3 -12   4    8.53    1.53
  -3 -12   5    4.94    1.17
  -3 -12   5    5.66    0.92
  -3 -12   5    3.99    1.17
  -3 -12   5    3.85    1.43
  -3 -12   5    3.89    1.00
  -3 -12   6    3.14    1.03
  -3 -12   6    3.15    0.87
  -3 -12   6    3.75    1.15
  -3 -12   6    4.51    0.99
  -3 -12   6    3.85    1.37
  -3 -12   7   24.87    1.46
  -3 -12   7   23.69    1.57
  -3 -12   7   24.45    1.13
  -3 -12   8    3.76    1.10
  -3 -12   8    3.41    1.24
  -3 -12   9    1.91    1.10
  -3 -12   9    2.77    0.82
  -3 -12   9    2.86    1.02
  -3 -12  10    0.48    0.70
  -3 -12  10    3.39    1.06
  -3 -11  -7   39.48    2.08
  -3 -11  -7   38.28    2.04
  -3 -11  -6    1.55    0.89
  -3 -11  -6    2.73    0.84
  -3 -11  -5   35.73    2.18
  -3 -11  -5   41.00    2.15
  -3 -11  -5   41.84    2.26
  -3 -11  -4    1.26    0.80
  -3 -11  -4    2.25    1.08
  -3 -11  -4    0.56    0.72
  -3 -11  -3   17.51    1.64
  -3 -11  -3   17.51    1.27
  -3 -11  -3   18.44    1.52
  -3 -11  -3   18.43    1.36
  -3 -11  -2   80.53    1.96
  -3 -11  -2   86.42    2.15
  -3 -11  -1    8.50    1.09
  -3 -11  -1    7.35    1.07
  -3 -11  -1    7.11    1.16
  -3 -11   0    6.97    1.63
  -3 -11   0    3.86    1.07
  -3 -11   0    6.72    1.09
  -3 -11   1   25.96    1.72
  -3 -11   1   21.77    2.07
  -3 -11   1   22.90    1.68
  -3 -11   2   25.06    1.74
  -3 -11   2   24.25    2.09
  -3 -11   2   23.40    1.60
  -3 -11   3  146.07    6.67
  -3 -11   3  142.65    6.83
  -3 -11   3  156.19    6.78
  -3 -11   3  143.59    6.54
  -3 -11   4   34.55    2.48
  -3 -11   4   37.47    2.33
  -3 -11   5   28.97    2.25
  -3 -11   5   29.52    2.10
  -3 -11   6    5.54    1.26
  -3 -11   6    5.16    1.49
  -3 -11   6    4.03    1.31
  -3 -11   7   19.77    1.59
  -3 -11   7   18.11    1.76
  -3 -11   7   21.96    2.03
  -3 -11   8   46.47    1.94
  -3 -11   8   49.26    2.14
  -3 -11   8   52.13    1.56
  -3 -11   8   44.88    2.03
  -3 -11   9   11.55    1.37
  -3 -11   9   15.76    1.56
  -3 -11   9   12.28    1.51
  -3 -11  10   11.41    1.41
  -3 -11  10   11.32    1.54
  -3 -11  10   10.28    1.49
  -3 -11  11   15.99    1.46
  -3 -11  11   17.28    1.57
  -3 -11  12    0.74    0.93
  -3 -11  12    0.32    1.09
  -3 -11  12   -0.20    0.31
  -3 -11  12   -0.07    1.05
  -3 -11  13   15.84    1.41
  -3 -11  13   17.90    1.40
  -3 -10  -9   20.69    1.36
  -3 -10  -9   21.81    1.28
  -3 -10  -8   10.93    1.08
  -3 -10  -8    9.95    1.04
  -3 -10  -8   10.14    0.83
  -3 -10  -7   34.04    1.51
  -3 -10  -7   34.43    1.53
  -3 -10  -7   36.33    1.20
  -3 -10  -6   18.41    1.35
  -3 -10  -6   17.89    1.31
  -3 -10  -5    0.41    0.40
  -3 -10  -5   10.10    1.22
  -3 -10  -4   55.11    1.60
  -3 -10  -4   61.01    1.89
  -3 -10  -3    1.76    0.93
  -3 -10  -3    0.40    1.02
  -3 -10  -2    4.78    1.07
  -3 -10  -2    4.78    0.98
  -3 -10  -1   73.94    3.67
  -3 -10  -1   79.07    3.71
  -3 -10  -1   77.36    4.03
  -3 -10   0    3.87    0.88
  -3 -10   0    4.31    1.67
  -3 -10   0    5.07    1.10
  -3 -10   1   74.42    6.06
  -3 -10   1   82.95    4.23
  -3 -10   1   78.82    3.96
  -3 -10   2   66.99    5.81
  -3 -10   2   73.19    3.76
  -3 -10   2   68.80    3.48
  -3 -10   2   65.80    3.56
  -3 -10   3  149.97    9.26
  -3 -10   3  133.03    6.40
  -3 -10   3  150.04    6.64
  -3 -10   3  147.90    6.73
  -3 -10   4  209.60   12.21
  -3 -10   4  248.13    9.85
  -3 -10   4  212.05    9.78
  -3 -10   4  207.17    9.73
  -3 -10   4  213.12    9.50
  -3 -10   5  137.73    6.21
  -3 -10   5  134.13    6.20
  -3 -10   5  132.98    6.30
  -3 -10   5  120.54    5.97
  -3 -10   6   34.51    2.33
  -3 -10   6   31.98    2.54
  -3 -10   6   30.48    2.49
  -3 -10   6   37.65    2.14
  -3 -10   6   31.13    2.32
  -3 -10   7  117.01    5.49
  -3 -10   7  109.59    5.38
  -3 -10   7  123.81    5.51
  -3 -10   7  101.44    5.12
  -3 -10   8  101.20    4.92
  -3 -10   8  113.69    5.16
  -3 -10   8  106.37    5.16
  -3 -10   8  101.03    5.20
  -3 -10   8  101.94    4.83
  -3 -10   9   50.66    2.82
  -3 -10   9   50.91    2.99
  -3 -10   9   55.36    2.99
  -3 -10   9   55.43    3.04
  -3 -10   9   43.97    2.50
  -3 -10  10   34.34    2.23
  -3 -10  10   36.08    2.42
  -3 -10  10   34.54    2.38
  -3 -10  10   38.14    2.47
  -3 -10  11   15.27    1.44
  -3 -10  11   14.40    1.62
  -3 -10  11   12.70    1.61
  -3 -10  11   14.57    1.61
  -3 -10  12    4.34    1.32
  -3 -10  12    2.93    1.31
  -3 -10  12    2.88    1.18
  -3 -10  13   22.65    1.66
  -3 -10  13   19.73    1.70
  -3 -10  14    4.02    1.10
  -3 -10  14    2.66    1.08
  -3 -10  15   -0.26    0.91
  -3  -9 -11   24.83    1.45
  -3  -9 -11   22.82    1.52
  -3  -9 -11   20.95    1.35
  -3  -9 -10   12.67    1.22
  -3  -9 -10   14.99    1.11
  -3  -9 -10   11.78    0.94
  -3  -9 -10   14.96    0.97
  -3  -9  -9    9.04    1.25
  -3  -9  -9    7.82    1.14
  -3  -9  -9    7.80    1.02
  -3  -9  -9    8.37    0.96
  -3  -9  -8    2.51    0.92
  -3  -9  -8    2.54    1.18
  -3  -9  -8    0.14    0.29
  -3  -9  -7   43.26    1.47
  -3  -9  -7   51.38    1.97
  -3  -9  -6   21.22    1.73
  -3  -9  -6   17.41    1.62
  -3  -9  -5    7.99    1.39
  -3  -9  -5    7.17    1.28
  -3  -9  -4    2.01    1.04
  -3  -9  -4    2.41    1.24
  -3  -9  -3   26.53    1.82
  -3  -9  -2   69.67    3.39
  -3  -9  -1   96.09    6.60
  -3  -9  -1   86.01    4.16
  -3  -9  -1   88.88    4.46
  -3  -9   0   42.74    2.46
  -3  -9   0   45.47    4.54
  -3  -9   0   34.34    2.17
  -3  -9   0   45.75    2.69
  -3  -9   1  257.83   14.46
  -3  -9   1  282.29   11.93
  -3  -9   1  269.17   11.93
  -3  -9   1  271.00   12.03
  -3  -9   2   81.21    6.31
  -3  -9   2   79.53    3.76
  -3  -9   2   64.20    3.57
  -3  -9   2   77.47    3.70
  -3  -9   2   78.15    3.83
  -3  -9   2   61.82    3.60
  -3  -9   3   76.87    6.46
  -3  -9   3   81.06    4.23
  -3  -9   3   84.26    4.08
  -3  -9   3   84.74    4.20
  -3  -9   3   85.40    4.39
  -3  -9   3   86.22    4.15
  -3  -9   4   58.29    5.50
  -3  -9   4   61.58    3.15
  -3  -9   4   60.24    3.32
  -3  -9   4   54.02    2.81
  -3  -9   4   57.27    3.08
  -3  -9   4   47.87    2.83
  -3  -9   4   57.33    3.32
  -3  -9   4   54.60    2.96
  -3  -9   5   17.54    1.73
  -3  -9   5   17.39    1.99
  -3  -9   5   17.21    1.74
  -3  -9   5   21.70    2.01
  -3  -9   5   13.90    1.32
  -3  -9   5   17.28    1.51
  -3  -9   6    1.09    2.73
  -3  -9   6    0.55    1.34
  -3  -9   6    0.03    1.29
  -3  -9   6    0.50    0.98
  -3  -9   6    1.13    0.81
  -3  -9   6    0.22    1.48
  -3  -9   6    0.35    1.58
  -3  -9   7   10.42    3.20
  -3  -9   7    6.47    1.68
  -3  -9   7    5.89    1.48
  -3  -9   7    7.72    1.18
  -3  -9   7    7.64    0.97
  -3  -9   7    6.52    1.66
  -3  -9   8  176.18   11.40
  -3  -9   8  211.71    9.08
  -3  -9   8  185.95    9.05
  -3  -9   8  222.16    9.18
  -3  -9   8  194.10    8.85
  -3  -9   8  204.86    9.14
  -3  -9   9   94.26    4.72
  -3  -9   9  102.95    4.81
  -3  -9   9   91.50    4.78
  -3  -9   9  101.56    4.88
  -3  -9   9   92.91    4.48
  -3  -9  10    5.87    1.53
  -3  -9  10    4.06    1.32
  -3  -9  10    3.42    1.51
  -3  -9  10    4.67    1.38
  -3  -9  10    2.87    0.81
  -3  -9  10    3.65    1.53
  -3  -9  11   25.68    2.15
  -3  -9  11   28.14    1.98
  -3  -9  11   28.59    2.12
  -3  -9  11   24.62    2.07
  -3  -9  11   27.76    2.15
  -3  -9  12   33.55    2.07
  -3  -9  12   32.07    2.26
  -3  -9  12   32.19    2.21
  -3  -9  12   30.30    2.17
  -3  -9  12   27.60    2.22
  -3  -9  13   22.58    1.52
  -3  -9  13   20.93    1.82
  -3  -9  13   20.34    1.75
  -3  -9  14   29.07    2.07
  -3  -9  14   30.19    2.05
  -3  -9  14   32.74    2.10
  -3  -9  14   31.68    2.04
  -3  -9  15    3.13    0.99
  -3  -9  15    3.08    1.09
  -3  -9  15    3.24    1.12
  -3  -9  16   24.58    1.66
  -3  -9  16   26.41    1.64
  -3  -8 -12    1.71    0.78
  -3  -8 -12    2.73    0.74
  -3  -8 -12    1.05    0.98
  -3  -8 -11   18.62    1.47
  -3  -8 -11   21.59    1.14
  -3  -8 -11   22.38    1.27
  -3  -8 -10   48.96    1.60
  -3  -8 -10   49.03    1.60
  -3  -8 -10   52.65    1.82
  -3  -8 -10   51.59    1.58
  -3  -8 -10   55.03    2.04
  -3  -8  -9   25.97    1.33
  -3  -8  -9   24.25    1.71
  -3  -8  -9   25.10    1.55
  -3  -8  -8   59.56    3.07
  -3  -8  -8   71.39    3.58
  -3  -8  -8   63.78    3.18
  -3  -8  -8   64.43    3.38
  -3  -8  -7    1.37    1.44
  -3  -8  -7    1.06    0.99
  -3  -8  -6   43.27    2.44
  -3  -8  -6   43.16    2.71
  -3  -8  -6   39.96    2.27
  -3  -8  -5    1.44    1.09
  -3  -8  -5    0.49    0.88
  -3  -8  -5    1.19    1.27
  -3  -8  -4  144.90    6.29
  -3  -8  -4  128.98    6.11
  -3  -8  -4  136.00    6.34
  -3  -8  -3   62.04    3.26
  -3  -8  -3   60.35    3.20
  -3  -8  -3   60.47    3.02
  -3  -8  -2   83.22    3.88
  -3  -8  -2   86.54    6.04
  -3  -8  -2   81.28    4.04
  -3  -8  -2   81.12    3.93
  -3  -8  -2   88.78    4.14
  -3  -8  -1   76.50    5.84
  -3  -8  -1   79.13    3.93
  -3  -8   0    5.75    1.17
  -3  -8   0    4.92    1.20
  -3  -8   0    5.98    2.95
  -3  -8   0    4.91    1.13
  -3  -8   0    5.56    1.38
  -3  -8   1   22.76    3.65
  -3  -8   1   19.95    1.59
  -3  -8   1   16.14    1.51
  -3  -8   1   17.79    1.49
  -3  -8   1   19.86    1.69
  -3  -8   2  143.18    8.73
  -3  -8   2  131.10    6.22
  -3  -8   2  127.37    6.14
  -3  -8   2  138.18    6.22
  -3  -8   2  142.90    6.27
  -3  -8   2  132.68    6.15
  -3  -8   2  140.02    6.35
  -3  -8   2  137.79    6.20
  -3  -8   3   59.54    5.43
  -3  -8   3   55.27    3.09
  -3  -8   3   61.73    3.00
  -3  -8   3   53.18    3.22
  -3  -8   3   53.77    3.05
  -3  -8   3   60.96    3.16
  -3  -8   3   61.27    3.09
  -3  -8   3   56.08    3.22
  -3  -8   3   62.67    3.03
  -3  -8   4    6.79    2.99
  -3  -8   4    5.94    1.32
  -3  -8   4    8.66    1.11
  -3  -8   4    8.88    1.61
  -3  -8   4    4.96    1.22
  -3  -8   4    8.16    1.29
  -3  -8   4    9.42    1.22
  -3  -8   4    5.70    1.49
  -3  -8   4   11.18    1.13
  -3  -8   5   33.72    2.19
  -3  -8   5   32.47    2.30
  -3  -8   5   34.05    1.94
  -3  -8   5   28.16    2.12
  -3  -8   5   30.21    2.23
  -3  -8   5   36.30    1.98
  -3  -8   5   34.88    2.06
  -3  -8   6   75.68    6.33
  -3  -8   6   70.40    3.81
  -3  -8   6   75.30    3.90
  -3  -8   6   82.35    3.91
  -3  -8   6   79.96    3.85
  -3  -8   6   73.78    3.88
  -3  -8   6   76.40    3.68
  -3  -8   6   69.16    3.58
  -3  -8   7  186.40   11.51
  -3  -8   7  205.68    8.98
  -3  -8   7  199.23    8.92
  -3  -8   7  205.19    8.97
  -3  -8   7  198.72    8.93
  -3  -8   7  187.77    8.93
  -3  -8   7  193.29    8.72
  -3  -8   7  205.25    8.78
  -3  -8   8   50.13    5.04
  -3  -8   8   51.45    2.93
  -3  -8   8   54.07    2.87
  -3  -8   8   44.75    2.88
  -3  -8   8   53.67    2.90
  -3  -8   8   45.44    2.50
  -3  -8   8   47.06    2.92
  -3  -8   8   46.95    2.58
  -3  -8   9    9.81    3.15
  -3  -8   9    7.95    1.42
  -3  -8   9   10.17    1.63
  -3  -8   9    8.67    1.58
  -3  -8   9    8.44    1.48
  -3  -8   9    6.05    1.01
  -3  -8   9    7.49    1.60
  -3  -8  10   48.32    4.98
  -3  -8  10   49.48    3.03
  -3  -8  10   50.56    3.18
  -3  -8  10   51.12    3.11
  -3  -8  10   57.46    3.19
  -3  -8  10   56.52    3.25
  -3  -8  10   56.28    3.22
  -3  -8  10   59.16    2.82
  -3  -8  11   47.00    2.97
  -3  -8  11   50.96    2.84
  -3  -8  11   48.55    2.91
  -3  -8  11   52.54    2.99
  -3  -8  11   46.18    2.96
  -3  -8  11   51.61    3.03
  -3  -8  11   46.21    2.49
  -3  -8  12    8.55    1.56
  -3  -8  12    7.68    1.29
  -3  -8  12    8.30    1.60
  -3  -8  12    5.80    1.51
  -3  -8  12    6.97    1.75
  -3  -8  12    5.54    1.53
  -3  -8  13   17.70    1.51
  -3  -8  13   17.97    1.84
  -3  -8  13   18.31    1.78
  -3  -8  13   20.35    2.01
  -3  -8  13   14.65    1.80
  -3  -8  14   47.91    2.03
  -3  -8  14   54.48    1.96
  -3  -8  14   48.24    1.98
  -3  -8  14   45.17    2.02
  -3  -8  14   49.34    2.11
  -3  -8  15   37.61    2.29
  -3  -8  15   32.53    2.15
  -3  -8  15   33.02    2.18
  -3  -8  15   35.38    2.27
  -3  -8  16   23.17    1.73
  -3  -8  16   20.89    1.64
  -3  -8  16   27.22    1.72
  -3  -8  16   21.77    1.69
  -3  -8  17    0.62    0.88
  -3  -8  17    0.34    0.91
  -3  -8  17    1.60    0.92
  -3  -7 -13    3.79    0.88
  -3  -7 -13    3.76    0.80
  -3  -7 -13    2.89    1.08
  -3  -7 -13    3.58    0.86
  -3  -7 -13    3.40    0.82
  -3  -7 -12    4.94    1.00
  -3  -7 -12    3.59    0.97
  -3  -7 -12    3.79    1.00
  -3  -7 -12    3.86    0.96
  -3  -7 -11   35.66    2.17
  -3  -7 -11   34.89    2.11
  -3  -7 -11   35.66    2.12
  -3  -7 -10   30.76    2.05
  -3  -7 -10   28.99    2.23
  -3  -7 -10   27.09    1.95
  -3  -7 -10   30.87    2.00
  -3  -7  -9  120.02    5.63
  -3  -7  -9  113.40    5.34
  -3  -7  -9  110.97    5.31
  -3  -7  -8   12.10    1.85
  -3  -7  -8   12.23    1.53
  -3  -7  -8   11.58    1.47
  -3  -7  -7   36.20    2.58
  -3  -7  -7   35.68    2.27
  -3  -7  -7   32.00    2.16
  -3  -7  -6   57.07    3.20
  -3  -7  -6   56.46    2.93
  -3  -7  -6   55.25    2.88
  -3  -7  -6   48.70    2.78
  -3  -7  -5    3.59    1.38
  -3  -7  -5    3.77    1.14
  -3  -7  -5    2.59    1.01
  -3  -7  -5    2.92    1.14
  -3  -7  -4   26.11    1.88
  -3  -7  -4   29.56    1.86
  -3  -7  -3   12.50    1.41
  -3  -7  -3   12.63    1.30
  -3  -7  -2   29.42    1.94
  -3  -7  -2   29.10    1.72
  -3  -7  -2   34.73    3.61
  -3  -7  -1  142.34    8.11
  -3  -7  -1  137.38    5.99
  -3  -7  -1  122.24    5.80
  -3  -7  -1  131.28    5.98
  -3  -7  -1  130.29    5.99
  -3  -7  -1  141.31    5.96
  -3  -7   0   49.74    4.49
  -3  -7   0   47.23    2.42
  -3  -7   0   43.05    2.45
  -3  -7   0   44.47    2.50
  -3  -7   0   45.15    2.44
  -3  -7   0   43.04    2.43
  -3  -7   1   14.46    3.18
  -3  -7   1   15.52    1.38
  -3  -7   1   15.58    1.37
  -3  -7   1   14.97    1.40
  -3  -7   1   16.46    1.30
  -3  -7   1   16.49    1.35
  -3  -7   2  110.92    7.46
  -3  -7   2  119.02    5.27
  -3  -7   2  122.55    5.34
  -3  -7   2  113.02    5.19
  -3  -7   2  112.45    5.21
  -3  -7   2  111.28    5.29
  -3  -7   2  114.43    5.32
  -3  -7   2  107.42    5.21
  -3  -7   3   93.26    6.67
  -3  -7   3   95.67    4.42
  -3  -7   3   95.45    4.47
  -3  -7   3   96.84    4.31
  -3  -7   3   85.38    4.41
  -3  -7   3   88.05    4.37
  -3  -7   3   92.85    4.45
  -3  -7   3   93.84    4.34
  -3  -7   3   90.83    4.31
  -3  -7   4    3.65    2.77
  -3  -7   4    0.54    1.04
  -3  -7   4    0.15    0.87
  -3  -7   4   -0.05    1.30
  -3  -7   4    0.14    0.96
  -3  -7   4    0.50    1.04
  -3  -7   4    0.31    0.88
  -3  -7   4    0.45    0.86
  -3  -7   4    0.15    1.15
  -3  -7   5  113.46    5.44
  -3  -7   5  110.56    5.43
  -3  -7   5  118.97    5.47
  -3  -7   5  114.70    5.26
  -3  -7   5  117.28    5.45
  -3  -7   5  118.31    5.33
  -3  -7   5  128.90    5.52
  -3  -7   5  117.52    5.35
  -3  -7   6   76.61    5.98
  -3  -7   6   63.80    3.45
  -3  -7   6   68.15    3.49
  -3  -7   6   68.46    3.48
  -3  -7   6   61.38    3.17
  -3  -7   6   75.18    3.49
  -3  -7   6   76.52    3.50
  -3  -7   6   69.44    3.50
  -3  -7   6   63.53    3.24
  -3  -7   6   65.39    3.29
  -3  -7   7  168.15    9.92
  -3  -7   7  172.14    7.40
  -3  -7   7  149.77    7.29
  -3  -7   7  157.08    7.35
  -3  -7   7  169.47    7.38
  -3  -7   7  162.97    7.22
  -3  -7   7  159.89    7.18
  -3  -7   7  166.31    7.39
  -3  -7   8   14.70    3.43
  -3  -7   8   15.59    1.63
  -3  -7   8   13.67    1.48
  -3  -7   8   13.96    1.59
  -3  -7   8   14.20    1.55
  -3  -7   8   12.11    1.45
  -3  -7   8   14.25    1.26
  -3  -7   8   14.74    1.58
  -3  -7   8   13.61    1.75
  -3  -7   9   49.05    5.04
  -3  -7   9   53.03    2.98
  -3  -7   9   51.24    2.89
  -3  -7   9   50.58    2.91
  -3  -7   9   50.48    2.96
  -3  -7   9   52.64    2.85
  -3  -7   9   50.09    3.01
  -3  -7   9   52.74    2.67
  -3  -7   9   47.45    2.92
  -3  -7  10   77.56    6.09
  -3  -7  10   86.34    4.21
  -3  -7  10   72.49    4.03
  -3  -7  10   81.56    4.10
  -3  -7  10   81.86    4.16
  -3  -7  10   82.30    3.85
  -3  -7  10   75.34    4.17
  -3  -7  10   86.93    4.20
  -3  -7  11    4.85    2.25
  -3  -7  11    3.63    1.45
  -3  -7  11    4.66    1.28
  -3  -7  11    4.15    1.41
  -3  -7  11    4.40    1.41
  -3  -7  11    4.66    0.90
  -3  -7  11    3.27    1.71
  -3  -7  11    4.33    1.47
  -3  -7  12   37.18    2.52
  -3  -7  12   34.32    2.32
  -3  -7  12   33.85    2.41
  -3  -7  12   39.63    2.05
  -3  -7  12   35.93    2.58
  -3  -7  12   33.91    2.49
  -3  -7  13   10.61    1.34
  -3  -7  13   10.67    1.67
  -3  -7  13   11.67    1.59
  -3  -7  13   12.27    1.79
  -3  -7  13   10.88    1.67
  -3  -7  14   16.29    1.36
  -3  -7  14   18.03    1.81
  -3  -7  14   17.01    1.73
  -3  -7  14   15.81    1.73
  -3  -7  14   19.25    1.88
  -3  -7  14   17.27    1.82
  -3  -7  15    7.30    1.39
  -3  -7  15    8.44    1.37
  -3  -7  15    4.72    1.27
  -3  -7  15    7.98    1.47
  -3  -7  15    6.69    1.57
  -3  -7  16   39.49    2.45
  -3  -7  16   39.93    2.31
  -3  -7  16   33.40    2.30
  -3  -7  16   40.21    2.42
  -3  -7  16   43.06    2.44
  -3  -7  17    8.23    1.23
  -3  -7  17    6.05    1.07
  -3  -7  17    8.88    1.26
  -3  -7  17    6.99    1.27
  -3  -7  17    9.44    1.16
  -3  -7  18   32.31    1.92
  -3  -7  18   31.87    1.84
  -3  -6 -14   29.20    1.83
  -3  -6 -14   26.20    1.67
  -3  -6 -14   24.82    1.53
  -3  -6 -14   26.69    1.65
  -3  -6 -13    0.94    0.85
  -3  -6 -13    1.43    1.10
  -3  -6 -13    0.03    1.22
  -3  -6 -13    1.10    0.85
  -3  -6 -12   35.33    2.18
  -3  -6 -12   33.38    2.03
  -3  -6 -12   33.55    2.37
  -3  -6 -12   33.75    2.14
  -3  -6 -11   55.09    3.10
  -3  -6 -11   57.13    3.00
  -3  -6 -11   53.89    2.99
  -3  -6 -11   57.38    3.27
  -3  -6 -10   60.39    3.24
  -3  -6 -10   61.88    3.52
  -3  -6  -8  438.80   19.04
  -3  -6  -7   78.79    3.86
  -3  -6  -7   78.15    3.99
  -3  -6  -7   84.90    4.25
  -3  -6  -6   31.31    2.05
  -3  -6  -6   28.32    1.91
  -3  -6  -5    3.73    1.24
  -3  -6  -5    3.18    1.06
  -3  -6  -4   99.18    4.60
  -3  -6  -4   98.37    4.69
  -3  -6  -4   97.52    4.63
  -3  -6  -3   20.44    1.53
  -3  -6  -3   20.05    2.84
  -3  -6  -3   23.61    1.75
  -3  -6  -3   21.66    1.60
  -3  -6  -2   71.54    5.24
  -3  -6  -2   82.59    3.71
  -3  -6  -2   80.07    3.59
  -3  -6  -2   73.43    3.58
  -3  -6  -2   70.80    3.63
  -3  -6  -1  529.27   22.84
  -3  -6  -1  517.74   20.77
  -3  -6  -1  493.86   20.81
  -3  -6  -1  486.59   20.82
  -3  -6  -1  463.03   20.68
  -3  -6  -1  512.69   20.80
  -3  -6  -1  472.36   20.78
  -3  -6   0  142.88    8.13
  -3  -6   0  128.21    6.05
  -3  -6   0  146.12    6.16
  -3  -6   0  140.71    5.97
  -3  -6   0  140.72    6.12
  -3  -6   0  123.18    6.06
  -3  -6   0  143.00    6.12
  -3  -6   1  195.70   10.10
  -3  -6   1  174.37    7.99
  -3  -6   1  178.08    7.98
  -3  -6   1  179.07    8.00
  -3  -6   1  199.54    8.05
  -3  -6   1  183.10    7.95
  -3  -6   1  178.84    8.03
  -3  -6   1  190.42    8.03
  -3  -6   1  185.72    7.99
  -3  -6   1  174.44    7.97
  -3  -6   2   52.35    4.61
  -3  -6   2   52.05    2.63
  -3  -6   2   60.87    2.62
  -3  -6   2   55.31    2.68
  -3  -6   2   37.60    2.49
  -3  -6   2   62.10    2.75
  -3  -6   2   41.62    2.55
  -3  -6   2   60.48    2.74
  -3  -6   3  100.74    6.55
  -3  -6   3   85.64    4.29
  -3  -6   3   99.52    4.40
  -3  -6   3   95.18    4.34
  -3  -6   3   96.55    4.41
  -3  -6   3   94.34    4.31
  -3  -6   3   93.01    4.40
  -3  -6   4   77.52    5.59
  -3  -6   4   70.47    3.31
  -3  -6   4   66.07    3.30
  -3  -6   4   62.24    3.19
  -3  -6   4   70.17    3.28
  -3  -6   4   64.06    3.31
  -3  -6   4   64.92    3.22
  -3  -6   4   65.96    3.21
  -3  -6   4   75.45    3.36
  -3  -6   5    5.17    1.02
  -3  -6   5    5.51    1.15
  -3  -6   5    6.27    0.86
  -3  -6   5    6.77    1.03
  -3  -6   5    5.89    0.93
  -3  -6   5    5.10    1.05
  -3  -6   6    8.09    2.97
  -3  -6   6    8.41    1.17
  -3  -6   6    8.34    1.23
  -3  -6   6    7.58    1.17
  -3  -6   6    6.34    1.13
  -3  -6   6    6.72    0.95
  -3  -6   6    9.80    1.35
  -3  -6   6    7.25    1.17
  -3  -6   7   25.61    3.76
  -3  -6   7   23.73    1.68
  -3  -6   7   22.72    1.66
  -3  -6   7   18.49    1.63
  -3  -6   7   22.01    1.63
  -3  -6   7   22.13    1.77
  -3  -6   7   23.47    1.69
  -3  -6   8   22.14    3.54
  -3  -6   8   22.19    1.70
  -3  -6   8   19.72    1.62
  -3  -6   8   18.63    1.63
  -3  -6   8   22.65    1.66
  -3  -6   8   19.39    1.76
  -3  -6   8   19.52    1.64
  -3  -6   9   73.66    5.83
  -3  -6   9   80.66    3.68
  -3  -6   9   70.03    3.72
  -3  -6   9   74.42    3.75
  -3  -6   9   67.58    3.72
  -3  -6   9   72.45    3.76
  -3  -6  10   24.05    3.48
  -3  -6  10   18.53    1.76
  -3  -6  10   20.78    1.54
  -3  -6  10   18.90    1.83
  -3  -6  10   18.94    1.71
  -3  -6  10   18.45    1.79
  -3  -6  11   58.58    4.86
  -3  -6  11   59.85    3.31
  -3  -6  11   53.52    3.23
  -3  -6  11   61.83    3.28
  -3  -6  11   58.03    3.00
  -3  -6  12  121.55    5.77
  -3  -6  12  121.70    5.84
  -3  -6  12  120.87    5.89
  -3  -6  13   82.12    4.19
  -3  -6  13   72.78    3.89
  -3  -6  13   74.83    4.08
  -3  -6  13   81.19    4.12
  -3  -6  13   84.23    4.15
  -3  -6  14  104.80    5.15
  -3  -6  14  115.99    5.47
  -3  -6  14  109.21    5.40
  -3  -6  14  114.65    5.45
  -3  -6  14  114.03    5.40
  -3  -6  15   29.69    2.18
  -3  -6  15   23.48    2.12
  -3  -6  15   30.48    2.20
  -3  -6  15   27.00    2.08
  -3  -6  16   13.96    1.66
  -3  -6  16   13.46    1.47
  -3  -6  16   12.40    1.66
  -3  -6  16   13.45    1.60
  -3  -6  17    9.17    1.23
  -3  -6  17   11.23    1.44
  -3  -6  17    8.38    1.32
  -3  -6  18   29.02    1.84
  -3  -6  18   29.20    1.84
  -3  -6  18   26.73    1.77
  -3  -5 -15    9.44    1.11
  -3  -5 -15   10.36    1.00
  -3  -5 -15    9.15    1.16
  -3  -5 -15    9.63    1.15
  -3  -5 -15    7.66    0.85
  -3  -5 -14    6.58    0.97
  -3  -5 -14    7.20    1.29
  -3  -5 -14    6.79    1.14
  -3  -5 -14    8.38    1.33
  -3  -5 -13   27.67    2.02
  -3  -5 -13   24.82    1.67
  -3  -5 -13   26.27    2.05
  -3  -5 -12   40.01    2.37
  -3  -5 -12   36.78    2.23
  -3  -5 -12   42.20    2.67
  -3  -5 -11   38.57    2.44
  -3  -5 -11   38.32    2.64
  -3  -5 -10  206.77    9.26
  -3  -5 -10  210.54    9.54
  -3  -5  -9  105.51    5.16
  -3  -5  -9  110.22    5.43
  -3  -5  -8  101.97    4.55
  -3  -5  -8   86.09    4.26
  -3  -5  -7   55.88    2.92
  -3  -5  -7   51.72    2.75
  -3  -5  -6   29.46    2.05
  -3  -5  -6   29.18    1.80
  -3  -5  -6   29.52    2.04
  -3  -5  -5   18.14    1.59
  -3  -5  -5   15.65    1.63
  -3  -5  -5   16.61    1.34
  -3  -5  -4  111.57    5.11
  -3  -5  -4  107.44    5.07
  -3  -5  -4  115.55    5.19
  -3  -5  -3  139.67    6.31
  -3  -5  -3  148.37    7.73
  -3  -5  -3  143.57    6.32
  -3  -5  -3  141.43    6.40
  -3  -5  -2  193.02    9.67
  -3  -5  -2  195.70    8.10
  -3  -5  -2  182.48    8.08
  -3  -5  -2  185.23    8.13
  -3  -5  -2  183.72    8.10
  -3  -5  -2  182.40    8.13
  -3  -5  -2  186.07    8.20
  -3  -5  -1  292.27   14.12
  -3  -5  -1  291.37   12.47
  -3  -5  -1  271.04   12.48
  -3  -5  -1  304.65   12.49
  -3  -5  -1  300.89   12.50
  -3  -5   0  207.97   10.38
  -3  -5   0  199.56    8.63
  -3  -5   0  196.33    8.59
  -3  -5   0  198.74    8.65
  -3  -5   1  526.12   23.08
  -3  -5   1  510.77   21.27
  -3  -5   1  521.63   21.23
  -3  -5   1  475.64   21.21
  -3  -5   2  205.63   10.55
  -3  -5   2  213.38    8.61
  -3  -5   2  194.27    8.65
  -3  -5   2  185.78    8.59
  -3  -5   2  195.19    8.60
  -3  -5   2  206.80    8.64
  -3  -5   3  711.32   28.78
  -3  -5   3  708.30   30.70
  -3  -5   3  675.25   28.81
  -3  -5   3  662.75   28.75
  -3  -5   4   77.84    3.58
  -3  -5   4   72.80    3.55
  -3  -5   5   56.69    2.73
  -3  -5   5   57.92    2.76
  -3  -5   5   56.03    2.75
  -3  -5   5   47.34    2.77
  -3  -5   5   53.29    2.79
  -3  -5   5   56.47    2.76
  -3  -5   6   53.74    2.86
  -3  -5   6   57.11    2.89
  -3  -5   6   57.04    4.86
  -3  -5   6   61.03    2.90
  -3  -5   6   58.46    2.85
  -3  -5   6   52.00    2.75
  -3  -5   6   60.62    2.92
  -3  -5   6   55.87    2.70
  -3  -5   6   60.65    2.89
  -3  -5   7  142.32    6.35
  -3  -5   7  142.17    6.34
  -3  -5   7  139.58    6.23
  -3  -5   7  151.07    6.36
  -3  -5   7  131.17    6.17
  -3  -5   7  148.53    6.36
  -3  -5   7  145.70    8.46
  -3  -5   8   62.99    3.34
  -3  -5   8   75.21    3.36
  -3  -5   8   64.83    3.17
  -3  -5   8   62.48    3.12
  -3  -5   8   69.96    3.37
  -3  -5   8   69.13    3.36
  -3  -5   8   75.05    5.46
  -3  -5   9    2.40    0.92
  -3  -5   9    1.63    0.77
  -3  -5   9    1.24    0.71
  -3  -5   9    1.72    1.18
  -3  -5   9    1.16    1.09
  -3  -5   9    0.67    2.45
  -3  -5  10   14.88    1.50
  -3  -5  10   17.02    1.33
  -3  -5  10   16.22    1.25
  -3  -5  10   14.69    1.58
  -3  -5  10   15.07    1.13
  -3  -5  10   16.90    3.00
  -3  -5  11   60.10    3.02
  -3  -5  11   67.18    3.24
  -3  -5  11   62.23    3.31
  -3  -5  11   59.52    2.96
  -3  -5  11   65.71    4.90
  -3  -5  12   56.76    3.22
  -3  -5  12   58.43    2.82
  -3  -5  12   58.23    2.90
  -3  -5  13  207.12    9.01
  -3  -5  13  191.61    8.92
  -3  -5  13  199.09    8.69
  -3  -5  14   27.56    2.11
  -3  -5  14   26.08    2.17
  -3  -5  15   30.47    2.28
  -3  -5  15   32.77    2.31
  -3  -5  16   10.13    1.44
  -3  -5  16    9.78    1.54
  -3  -5  16    8.27    1.49
  -3  -5  17    1.33    1.06
  -3  -5  17    4.80    1.29
  -3  -5  17    3.31    1.24
  -3  -5  18   20.05    1.40
  -3  -5  18   21.47    1.46
  -3  -5  19   10.97    1.22
  -3  -5  19   13.90    1.28
  -3  -5  19   12.74    1.16
  -3  -4 -16   50.18    2.48
  -3  -4 -16   47.29    2.38
  -3  -4 -15    2.92    0.75
  -3  -4 -15    2.84    1.14
  -3  -4 -15    2.16    0.97
  -3  -4 -15    2.80    1.07
  -3  -4 -14   26.52    1.99
  -3  -4 -13    0.67    1.09
  -3  -4 -13    2.09    0.91
  -3  -4 -13    0.53    1.37
  -3  -4 -12   13.38    1.53
  -3  -4 -12   13.84    1.84
  -3  -4 -12   11.64    1.36
  -3  -4 -11   17.20    1.75
  -3  -4 -11   18.64    2.00
  -3  -4 -10  120.61    7.15
  -3  -4 -10  129.44    6.14
  -3  -4 -10  141.77    6.42
  -3  -4  -9   43.62    2.62
  -3  -4  -9   43.04    3.47
  -3  -4  -8  183.36    8.16
  -3  -4  -8  181.39    8.12
  -3  -4  -7    3.10    1.41
  -3  -4  -7    3.74    0.88
  -3  -4  -7    2.61    1.27
  -3  -4  -6   32.47    2.16
  -3  -4  -6   33.31    1.85
  -3  -4  -5  213.19    9.20
  -3  -4  -5  205.80    9.04
  -3  -4  -4  177.91    7.88
  -3  -4  -4  185.28    8.02
  -3  -4  -3  133.05    5.77
  -3  -4  -3  122.52    5.59
  -3  -4  -3  124.64    6.73
  -3  -4  -3  124.79    5.55
  -3  -4  -2  758.35   31.48
  -3  -4  -2  745.75   31.40
  -3  -4  -2  711.79   32.59
  -3  -4  -1   58.37    4.25
  -3  -4   0  148.43    7.36
  -3  -4   0  155.11    8.18
  -3  -4   1   55.79    3.47
  -3  -4   1   56.17    4.48
  -3  -4   2  427.59   19.66
  -3  -4   3  342.52   16.33
  -3  -4   4  853.34   35.78
  -3  -4   5  271.76   11.69
  -3  -4   5  283.28   13.54
  -3  -4   6  243.71   10.02
  -3  -4   6  215.42    9.94
  -3  -4   6  243.65   10.02
  -3  -4   6  227.49   11.87
  -3  -4   7  265.52   11.68
  -3  -4   7  257.04   11.65
  -3  -4   7  263.90   11.68
  -3  -4   7  277.89   11.64
  -3  -4   7  277.08   11.70
  -3  -4   7  286.90   11.61
  -3  -4   7  291.22   13.67
  -3  -4   8   79.52    3.98
  -3  -4   8   97.18    3.99
  -3  -4   8   86.51    3.97
  -3  -4   8   81.35    3.86
  -3  -4   8   89.18    4.00
  -3  -4   8   80.63    3.83
  -3  -4   8   78.39    5.83
  -3  -4   9  100.89    4.55
  -3  -4   9   95.35    4.48
  -3  -4   9   91.63    4.49
  -3  -4   9   98.52    4.40
  -3  -4   9   95.11    4.48
  -3  -4   9   97.86    4.35
  -3  -4   9   99.03    4.53
  -3  -4   9   96.28    6.28
  -3  -4  10   43.35    2.32
  -3  -4  10   43.51    2.40
  -3  -4  10   43.76    2.26
  -3  -4  10   43.20    2.40
  -3  -4  10   43.71    2.45
  -3  -4  10   44.57    2.21
  -3  -4  10   44.64    3.97
  -3  -4  11   24.75    1.86
  -3  -4  11   30.59    1.90
  -3  -4  11   30.40    1.70
  -3  -4  11   27.79    1.96
  -3  -4  11   29.07    1.61
  -3  -4  11   24.15    2.99
  -3  -4  12   93.66    4.92
  -3  -4  12   98.78    4.86
  -3  -4  12  101.35    4.89
  -3  -4  12  107.82    4.63
  -3  -4  12  103.08    4.87
  -3  -4  12  102.54    4.67
  -3  -4  13   46.71    2.79
  -3  -4  13   45.54    2.61
  -3  -4  13   45.79    2.69
  -3  -4  13   39.42    2.23
  -3  -4  13   41.93    2.29
  -3  -4  13   47.65    2.59
  -3  -4  14   51.51    2.90
  -3  -4  14   51.85    2.98
  -3  -4  14   49.41    2.94
  -3  -4  14   47.01    2.50
  -3  -4  14   53.92    2.95
  -3  -4  14   51.14    2.57
  -3  -4  15   35.56    2.40
  -3  -4  15   33.86    2.38
  -3  -4  15   36.82    2.41
  -3  -4  15   35.54    2.40
  -3  -4  16   47.68    3.04
  -3  -4  16   52.67    3.09
  -3  -4  17   61.85    2.93
  -3  -4  17   43.59    2.81
  -3  -4  18   10.74    1.26
  -3  -4  18   -0.17    0.44
  -3  -4  19    4.72    1.09
  -3  -4  19    6.30    1.02
  -3  -4  19    5.66    1.11
  -3  -3 -16   18.93    1.49
  -3  -3 -16   19.30    1.33
  -3  -3 -15   15.61    1.66
  -3  -3 -15   15.22    1.41
  -3  -3 -14    7.57    1.38
  -3  -3 -13   50.18    2.73
  -3  -3 -13   49.65    2.98
  -3  -3 -12   21.56    3.02
  -3  -3 -12   27.11    1.92
  -3  -3 -12   22.82    2.16
  -3  -3 -11  385.64   19.28
  -3  -3 -11  425.59   18.04
  -3  -3 -11  428.69   18.28
  -3  -3 -10   63.03    4.49
  -3  -3 -10   62.83    3.40
  -3  -3  -9   92.72    4.56
  -3  -3  -9  102.53    4.73
  -3  -3  -8   46.57    2.75
  -3  -3  -8   57.67    2.91
  -3  -3  -7   53.47    2.85
  -3  -3  -7   50.18    2.85
  -3  -3  -6  226.13    9.99
  -3  -3  -6  244.09   10.20
  -3  -3  -5  230.22   10.18
  -3  -3  -5  250.38   10.38
  -3  -3  -4  360.64   15.12
  -3  -3  -4  333.29   15.71
  -3  -3  -3  102.86    5.64
  -3  -3  -2  470.07   21.26
  -3  -3  -2  484.85   21.02
  -3  -3  -1  230.52   11.13
  -3  -3   0  284.64   13.41
  -3  -3   1  392.16   17.13
  -3  -3   1  390.75   17.88
  -3  -3   2   95.49    4.93
  -3  -3   2  102.40    6.07
  -3  -3   3  383.31   16.81
  -3  -3   3  384.25   17.65
  -3  -3   4   53.87    3.22
  -3  -3   5  110.92    5.68
  -3  -3   5  107.13    6.72
  -3  -3   6   91.80    4.23
  -3  -3   6  102.38    5.18
  -3  -3   6   90.75    6.16
  -3  -3   7  125.80    5.59
  -3  -3   7  125.08    5.60
  -3  -3   7  141.24    7.59
  -3  -3   8  205.96    9.16
  -3  -3   8  197.42    9.18
  -3  -3   8  221.96    9.15
  -3  -3   8  213.07    9.18
  -3  -3   8  221.55    9.21
  -3  -3   8  231.24   11.10
  -3  -3   9  104.32    5.37
  -3  -3   9  125.08    5.39
  -3  -3   9  128.92    5.40
  -3  -3   9  124.34    5.31
  -3  -3   9  116.23    5.39
  -3  -3   9  117.12    7.17
  -3  -3  10  112.65    4.84
  -3  -3  10   97.20    4.78
  -3  -3  10  102.24    4.71
  -3  -3  10  110.56    4.85
  -3  -3  10   99.09    6.31
  -3  -3  11  130.44    5.94
  -3  -3  11  143.11    5.93
  -3  -3  11  125.12    5.88
  -3  -3  11  128.20    5.77
  -3  -3  11  123.69    5.86
  -3  -3  12  109.05    5.23
  -3  -3  12  126.37    5.39
  -3  -3  12  110.77    5.25
  -3  -3  12  106.64    5.08
  -3  -3  12  114.15    5.24
  -3  -3  13   66.39    3.48
  -3  -3  13   73.01    3.58
  -3  -3  13   62.42    3.47
  -3  -3  13   69.72    3.27
  -3  -3  13   65.45    3.46
  -3  -3  14  340.06   14.72
  -3  -3  14  340.86   14.65
  -3  -3  14  361.69   14.68
  -3  -3  14  327.09   14.44
  -3  -3  14  326.99   14.60
  -3  -3  15   10.80    1.57
  -3  -3  15    9.42    1.52
  -3  -3  15   10.40    1.07
  -3  -3  15    9.21    1.55
  -3  -3  15   11.42    1.03
  -3  -3  15    7.92    1.49
  -3  -3  16   46.46    2.84
  -3  -3  16   48.87    2.85
  -3  -3  16   49.96    2.79
  -3  -3  17    6.92    1.34
  -3  -3  17    6.63    1.29
  -3  -3  17    7.04    1.24
  -3  -3  18   23.92    1.45
  -3  -3  18   23.32    1.42
  -3  -3  19   27.25    1.79
  -3  -3  20   18.45    1.36
  -3  -2 -17   31.48    1.82
  -3  -2 -16    7.83    1.29
  -3  -2 -16    6.89    0.98
  -3  -2 -15    6.17    1.11
  -3  -2 -14   15.78    1.40
  -3  -2 -14   18.14    1.61
  -3  -2 -13   19.03    1.53
  -3  -2 -13   15.35    1.74
  -3  -2 -12   -0.84    2.52
  -3  -2 -12    2.50    1.33
  -3  -2 -12    1.48    1.45
  -3  -2 -11  122.72    7.56
  -3  -2 -11  130.29    6.08
  -3  -2 -11  136.15    6.30
  -3  -2 -10   51.24    2.91
  -3  -2  -9  166.29    7.48
  -3  -2  -8   14.23    1.61
  -3  -2  -8   16.55    1.65
  -3  -2  -7  332.14   14.27
  -3  -2  -4  206.15    9.50
  -3  -2  -3  246.19   11.32
  -3  -2  -2  637.83   27.78
  -3  -2  -2  651.03   27.94
  -3  -2  -1  265.32   11.66
  -3  -2  -1  247.62   12.00
  -3  -2   0  169.06    8.09
  -3  -2   0  185.13    8.73
  -3  -2   1  207.02    9.35
  -3  -2   1  206.93   10.08
  -3  -2   2  245.10   11.00
  -3  -2   2  253.69   11.84
  -3  -2   3  545.19   22.78
  -3  -2   3  501.99   23.40
  -3  -2   4  118.50    5.72
  -3  -2   5  588.49   25.32
  -3  -2   5  584.80   26.00
  -3  -2   6  115.99    5.91
  -3  -2   6  117.33    6.94
  -3  -2   7   11.44    1.07
  -3  -2   7   11.57    3.53
  -3  -2   7    9.09    1.67
  -3  -2   8   86.55    3.99
  -3  -2   8   90.85    3.99
  -3  -2   8   84.39    4.00
  -3  -2   8   91.64    5.84
  -3  -2   9   18.72    1.29
  -3  -2   9   20.92    1.21
  -3  -2   9   17.66    1.26
  -3  -2   9   16.60    1.29
  -3  -2  10   41.11    2.20
  -3  -2  10   42.95    2.19
  -3  -2  10   37.17    2.08
  -3  -2  10   43.13    2.21
  -3  -2  10   38.71    3.46
  -3  -2  11  236.32   10.32
  -3  -2  11  240.03   10.35
  -3  -2  11  245.31   10.32
  -3  -2  11  231.59   10.24
  -3  -2  11  236.52   10.32
  -3  -2  12   64.57    3.21
  -3  -2  12   65.96    3.16
  -3  -2  12   54.97    3.09
  -3  -2  12   61.02    3.12
  -3  -2  12   60.15    3.00
  -3  -2  13  112.83    4.97
  -3  -2  13  111.96    4.93
  -3  -2  13  102.46    4.85
  -3  -2  13   95.35    4.69
  -3  -2  13   95.41    4.85
  -3  -2  14   58.09    3.49
  -3  -2  14   67.36    3.43
  -3  -2  14   66.57    3.22
  -3  -2  14   61.06    3.44
  -3  -2  15   86.90    4.44
  -3  -2  15   99.78    4.53
  -3  -2  15   85.31    4.19
  -3  -2  15   93.41    4.47
  -3  -2  15   87.43    4.39
  -3  -2  16    6.32    1.44
  -3  -2  16    5.92    0.90
  -3  -2  16    6.81    1.33
  -3  -2  16    4.77    1.30
  -3  -2  17   30.90    2.12
  -3  -2  17   37.50    2.28
  -3  -2  17   35.17    2.12
  -3  -2  18    5.60    1.18
  -3  -2  18    5.78    1.23
  -3  -2  19    0.81    0.94
  -3  -2  20   12.61    1.15
  -3  -1 -17    1.40    0.89
  -3  -1 -17   -0.82    0.90
  -3  -1 -16   19.55    1.38
  -3  -1 -14    7.23    1.19
  -3  -1 -14    7.14    1.04
  -3  -1 -13    7.54    1.42
  -3  -1 -13    8.03    1.27
  -3  -1 -13    9.31    2.91
  -3  -1 -12   17.95    1.83
  -3  -1 -12   20.98    1.67
  -3  -1 -12   15.05    3.14
  -3  -1 -11  173.77    7.69
  -3  -1 -11  165.13    7.50
  -3  -1 -11  152.64    9.03
  -3  -1 -10   78.92    3.94
  -3  -1  -9  102.08    4.84
  -3  -1  -4  474.02   19.67
  -3  -1  -4  422.56   19.10
  -3  -1  -3  334.94   15.04
  -3  -1  -3  333.62   14.84
  -3  -1  -2 1417.25   60.94
  -3  -1  -2 1470.99   61.00
  -3  -1  -1  429.35   18.73
  -3  -1  -1  431.93   18.95
  -3  -1   0   56.96    3.29
  -3  -1   0   60.90    4.06
  -3  -1   1  719.37   31.07
  -3  -1   1  755.33   31.50
  -3  -1   2  821.64   35.27
  -3  -1   2  858.56   35.76
  -3  -1   3 1926.09   80.31
  -3  -1   3 1900.42   80.76
  -3  -1   4  250.68   11.06
  -3  -1   5  170.83    7.59
  -3  -1   5  147.60    8.31
  -3  -1   6  814.66   34.73
  -3  -1   6  811.45   35.22
  -3  -1   7   61.69    2.76
  -3  -1   7   65.06    4.88
  -3  -1   8  207.13    9.07
  -3  -1   8  232.46   10.75
  -3  -1   8  216.75   10.00
  -3  -1   9   30.05    1.59
  -3  -1   9   26.31    1.85
  -3  -1   9   28.99    3.28
  -3  -1  10   78.52    3.35
  -3  -1  10   64.95    4.46
  -3  -1  10   53.66    3.37
  -3  -1  10   77.03    3.22
  -3  -1  10   60.89    3.19
  -3  -1  10   69.50    3.27
  -3  -1  11    0.99    1.02
  -3  -1  11    2.09    1.33
  -3  -1  11    1.18    0.76
  -3  -1  11    1.62    0.85
  -3  -1  11    2.11    1.08
  -3  -1  12   77.88    3.72
  -3  -1  12   76.29    3.72
  -3  -1  12   73.42    3.60
  -3  -1  12   76.71    3.54
  -3  -1  12   65.43    3.86
  -3  -1  13  122.93    5.72
  -3  -1  13  124.50    5.64
  -3  -1  13  121.20    5.56
  -3  -1  14   90.94    4.27
  -3  -1  14   83.48    4.26
  -3  -1  14   93.06    4.16
  -3  -1  14   77.62    4.04
  -3  -1  15   64.91    3.38
  -3  -1  15   62.19    3.30
  -3  -1  15   67.69    3.46
  -3  -1  15   61.68    3.18
  -3  -1  16   47.02    2.54
  -3  -1  16   41.50    2.45
  -3  -1  16   38.07    2.25
  -3  -1  16   46.22    2.62
  -3  -1  17   47.00    2.68
  -3  -1  17   42.60    2.51
  -3  -1  18    1.27    1.15
  -3  -1  18    2.69    1.14
  -3  -1  18    0.27    0.35
  -3  -1  19   10.14    1.24
  -3  -1  19   10.03    1.19
  -3  -1  20   32.67    1.86
  -3   0 -17    0.47    0.90
  -3   0 -13  127.69    7.80
  -3   0 -12    2.79    1.24
  -3   0 -12    1.24    1.16
  -3   0 -12    2.54    2.62
  -3   0 -11  226.14   10.11
  -3   0 -11  230.23   10.01
  -3   0 -10  289.40   12.53
  -3   0  -5   79.94    4.91
  -3   0  -4  333.88   14.94
  -3   0  -4  325.80   14.44
  -3   0  -3 2360.41   97.19
  -3   0  -3 2279.07   96.86
  -3   0  -2   36.08    2.77
  -3   0  -2   32.09    2.51
  -3   0  -1 3355.29  145.22
  -3   0  -1 3609.37  145.30
  -3   0   0 1303.95   55.15
  -3   0   0 1314.25   55.09
  -3   0   1 1709.37   73.48
  -3   0   1 1817.29   73.68
  -3   0   2 2007.53   88.12
  -3   0   2 2161.30   87.87
  -3   0   3 2597.96  108.52
  -3   0   4  804.22   38.27
  -3   0   4  967.20   38.03
  -3   0   5 1653.41   67.42
  -3   0   5 1561.62   67.07
  -3   0   6    5.30    3.03
  -3   0   6    0.66    1.05
  -3   0   7 1015.59   44.57
  -3   0   7 1106.79   45.06
  -3   0   8   13.45    3.39
  -3   0   9  111.65    5.11
  -3   0   9  107.11    4.95
  -3   0   9  117.36    5.05
  -3   0   9  118.50    6.50
  -3   0  10   60.10    2.74
  -3   0  10   55.35    2.97
  -3   0  10   55.51    2.85
  -3   0  10   57.69    2.86
  -3   0  11   32.19    2.05
  -3   0  11   30.31    1.99
  -3   0  11   30.09    2.16
  -3   0  11   37.13    1.86
  -3   0  12   97.76    4.36
  -3   0  12   86.39    4.33
  -3   0  12   90.36    4.20
  -3   0  12   84.29    4.45
  -3   0  13  116.49    5.56
  -3   0  13  119.56    5.42
  -3   0  13  121.72    5.57
  -3   0  14    7.30    1.11
  -3   0  14    8.74    1.43
  -3   0  15  104.29    4.77
  -3   0  15   99.83    4.90
  -3   0  16   14.80    1.62
  -3   0  16   13.67    1.28
  -3   0  16   13.54    1.48
  -3   0  17    3.55    1.32
  -3   0  17    4.02    0.82
  -3   0  17    3.82    1.00
  -3   0  18   29.84    2.05
  -3   0  18   33.38    2.07
  -3   0  19   15.71    1.38
  -3   0  19   18.28    1.46
  -3   0  20    5.21    0.86
  -3   0  20    6.87    0.95
  -3   1 -17    1.10    0.86
  -3   1 -17    1.59    0.79
  -3   1 -12  105.46    6.89
  -3   1 -10  233.11   10.16
  -3   1  -5   38.19    3.24
  -3   1  -4 1828.66   79.55
  -3   1  -4 2077.71   80.33
  -3   1  -3  314.57   13.29
  -3   1  -3  288.65   13.77
  -3   1  -2 1692.15   73.22
  -3   1  -2 1851.40   73.63
  -3   1  -1  865.17   36.53
  -3   1  -1  866.69   36.72
  -3   1   0 3048.11  125.40
  -3   1   0 2954.14  125.41
  -3   1   1  767.40   33.59
  -3   1   1  817.07   33.50
  -3   1   2  360.92   15.38
  -3   1   2  351.72   15.10
  -3   1   3  787.39   33.08
  -3   1   4  743.88   31.80
  -3   1   4  774.67   32.12
  -3   1   5   11.44    1.14
  -3   1   5   10.62    2.06
  -3   1   6  772.04   32.78
  -3   1   6  761.10   32.47
  -3   1   7   43.14    3.82
  -3   1   7   46.00    2.38
  -3   1   8  314.30   14.44
  -3   1   9  159.48    6.20
  -3   1   9  143.90    7.47
  -3   1   9  122.18    6.18
  -3   1   9  137.05    6.16
  -3   1   9  139.64    6.11
  -3   1  10    1.69    0.95
  -3   1  10    1.54    1.16
  -3   1  10    1.80    0.71
  -3   1  10    2.03    1.09
  -3   1  11   31.70    2.17
  -3   1  11   32.15    1.85
  -3   1  11   34.83    2.05
  -3   1  11   33.75    2.07
  -3   1  12  156.49    6.87
  -3   1  12  154.77    6.96
  -3   1  12  151.91    6.98
  -3   1  13   25.35    1.62
  -3   1  13   17.57    1.77
  -3   1  14   86.67    4.11
  -3   1  14   83.64    4.23
  -3   1  15   10.55    1.25
  -3   1  15   11.88    1.50
  -3   1  16    6.50    1.03
  -3   1  16    6.08    1.23
  -3   1  17   18.16    1.29
  -3   1  17   16.42    1.60
  -3   1  18   16.52    1.53
  -3   1  18   16.03    1.50
  -3   1  19    1.96    0.98
  -3   1  19    1.89    0.92
  -3   1  20   14.25    1.15
  -3   2 -13   21.88    3.47
  -3   2 -12   91.86    6.42
  -3   2  -5   76.31    4.76
  -3   2  -4  258.19   12.20
  -3   2  -4  263.33   11.42
  -3   2  -3  198.87    8.71
  -3   2  -3  191.61    9.21
  -3   2  -2  132.14    5.80
  -3   2  -2  115.97    6.08
  -3   2  -1  383.62   17.25
  -3   2  -1  412.82   17.15
  -3   2   0   21.44    1.64
  -3   2   0   21.62    1.56
  -3   2   1 1060.44   42.60
  -3   2   1  982.52   42.33
  -3   2   2  490.59   20.90
  -3   2   2  486.23   20.47
  -3   2   3   49.75    2.29
  -3   2   4   27.60    2.10
  -3   2   4   28.97    1.51
  -3   2   5   92.73    4.72
  -3   2   6  185.00    8.60
  -3   2   7   63.19    3.95
  -3   2   8   81.20    4.84
  -3   2   8   81.78    3.85
  -3   2   8   79.46    3.66
  -3   2   9   97.05    5.82
  -3   2   9  103.67    4.56
  -3   2   9   93.79    4.46
  -3   2  10   49.77    2.64
  -3   2  10   51.67    2.45
  -3   2  10   43.78    2.49
  -3   2  11    4.29    1.11
  -3   2  11    5.23    0.93
  -3   2  11    4.88    1.29
  -3   2  12  132.55    5.75
  -3   2  12  119.92    5.81
  -3   2  13  108.30    4.91
  -3   2  13  100.81    4.99
  -3   2  14   41.00    2.32
  -3   2  14   39.03    2.49
  -3   2  15    5.40    1.18
  -3   2  15    8.27    1.37
  -3   2  16   14.06    1.38
  -3   2  16   11.29    1.28
  -3   2  17   70.89    1.75
  -3   2  17   -0.12    0.33
  -3   2  18    0.62    1.05
  -3   2  18   -0.32    0.31
  -3   2  18    1.85    1.08
  -3   2  19   24.73    1.59
  -3   2  19   21.41    1.55
  -3   3 -13  111.36    7.00
  -3   3 -12    5.00    2.67
  -3   3 -11   53.27    4.42
  -3   3  -5  150.17    7.59
  -3   3  -5  150.82    6.55
  -3   3  -4  489.92   22.40
  -3   3  -4  553.66   22.86
  -3   3  -3   30.20    2.37
  -3   3  -3   26.26    2.00
  -3   3  -2  358.68   14.98
  -3   3  -2  322.73   14.67
  -3   3  -1    5.60    1.14
  -3   3  -1    5.69    0.89
  -3   3   0  282.61   11.47
  -3   3   0  250.09   11.36
  -3   3   1  444.27   18.62
  -3   3   1  440.44   18.61
  -3   3   4  341.94   14.98
  -3   3   5  227.17   10.25
  -3   3   6  353.06   15.02
  -3   3   6  354.01   15.56
  -3   3   7   43.81    3.07
  -3   3   8  154.85    6.66
  -3   3   8  162.91    7.52
  -3   3   8  171.55    6.80
  -3   3   9   22.52    2.90
  -3   3   9   24.09    1.92
  -3   3  10   53.33    2.98
  -3   3  11   32.03    1.94
  -3   3  11   35.40    2.27
  -3   3  12   32.30    1.98
  -3   3  12   33.61    2.28
  -3   3  13    7.70    1.18
  -3   3  13    8.60    1.41
  -3   3  14   18.99    1.55
  -3   3  14   15.89    1.72
  -3   3  15   33.14    2.06
  -3   3  15   30.35    2.09
  -3   3  16    6.98    1.07
  -3   3  16    2.60    1.00
  -3   3  17   30.82    1.84
  -3   3  18   -0.34    0.32
  -3   3  18    0.34    0.97
  -3   3  19   42.40    2.18
  -3   3  19   40.21    2.19
  -3   4 -13   96.47    6.36
  -3   4 -12    9.08    2.80
  -3   4 -11   17.60    3.09
  -3   4  -4  175.75    8.45
  -3   4  -4  163.52    7.99
  -3   4  -3   32.79    2.67
  -3   4  -3   34.87    2.30
  -3   4  -2  313.50   14.43
  -3   4  -2  333.96   14.23
  -3   4  -1  124.48    5.83
  -3   4  -1  130.81    6.02
  -3   4   0   85.92    3.82
  -3   4   0   79.85    3.90
  -3   4   6  227.13   10.40
  -3   4   7   31.59    1.76
  -3   4   7   36.23    2.52
  -3   4   7   33.00    2.04
  -3   4   8    9.83    0.98
  -3   4   8    9.28    1.17
  -3   4   8   10.82    1.59
  -3   4   8    9.64    1.80
  -3   4   9   26.54    1.79
  -3   4   9   27.07    1.67
  -3   4   9   32.31    2.85
  -3   4   9   31.27    2.25
  -3   4  10  113.24    5.39
  -3   4  11   18.02    2.07
  -3   4  12  279.13   12.08
  -3   4  12  276.60   12.08
  -3   4  13   84.95    4.26
  -3   4  13   89.70    4.34
  -3   4  14   80.76    3.86
  -3   4  14   72.51    3.84
  -3   4  15   26.73    1.82
  -3   4  15   21.92    1.76
  -3   4  16   85.84    2.08
  -3   4  16   -0.10    0.32
  -3   4  17   43.18    2.33
  -3   4  18    9.20    1.07
  -3   4  18   -0.18    0.29
  -3   5 -12  192.26   10.09
  -3   5 -11   33.85    3.69
  -3   5 -10   69.22    4.85
  -3   5  -4  596.41   24.78
  -3   5  -4  534.13   24.16
  -3   5  -3   81.80    4.25
  -3   5  -3   83.30    4.68
  -3   5  -2  233.92   10.79
  -3   5  -2  237.65   10.48
  -3   5   6   92.33    4.05
  -3   5   6   83.75    4.16
  -3   5   7  263.23   11.44
  -3   5   7  272.36   11.40
  -3   5   7  283.76   12.23
  -3   5   7  250.43   11.52
  -3   5   8   21.56    1.72
  -3   5   8   18.54    1.43
  -3   5   8   20.93    2.26
  -3   5   9   21.41    1.77
  -3   5   9   21.79    1.54
  -3   5   9   24.86    2.32
  -3   5   9   25.19    2.58
  -3   5  10   49.34    2.77
  -3   5  10   50.55    2.69
  -3   5  10   51.23    3.25
  -3   5  11  119.14    5.75
  -3   5  12   15.44    2.14
  -3   5  13   53.42    2.90
  -3   5  13   51.10    3.02
  -3   5  14   73.66    3.52
  -3   5  14   61.07    3.42
  -3   5  15   19.24    1.58
  -3   5  15   23.82    1.72
  -3   5  16    2.18    0.98
  -3   5  17    9.98    1.05
  -3   6  -9   61.79    4.26
  -3   6   7   18.67    1.34
  -3   6   7   17.96    1.73
  -3   6   7   17.26    1.96
  -3   6   7   14.31    2.00
  -3   6   8   21.84    1.88
  -3   6   8   25.15    1.63
  -3   6   8   20.76    2.27
  -3   6   8   22.17    2.29
  -3   6   9   45.44    2.55
  -3   6   9   47.68    2.74
  -3   6   9   46.38    3.29
  -3   6  10   70.35    3.64
  -3   6  10   69.57    3.50
  -3   6  10   67.18    4.18
  -3   6  11   21.07    1.66
  -3   6  11   20.70    1.91
  -3   6  12   98.54    4.98
  -3   6  13   41.79    2.60
  -3   6  14   32.28    2.04
  -3   6  14   28.50    2.02
  -3   6  15   65.05    3.31
  -3   6  16   36.69    2.09
  -3   6  17    9.72    0.99
  -3   7   7   56.77    2.89
  -3   7   7   56.41    3.19
  -3   7   7   52.70    3.38
  -3   7   7   55.06    3.85
  -3   7   8  162.03    7.54
  -3   7   8  172.81    7.43
  -3   7   8  160.47    7.68
  -3   7   8  160.70    8.27
  -3   7   9  191.78    8.55
  -3   7   9  198.28    8.47
  -3   7   9  172.41    8.74
  -3   7  10   80.84    4.14
  -3   7  10   78.42    3.95
  -3   7  10   78.19    4.65
  -3   7  11   25.14    2.19
  -3   7  11   27.08    1.98
  -3   7  11   29.48    2.97
  -3   7  12    4.35    1.23
  -3   7  12    5.79    2.05
  -3   7  13   40.51    2.53
  -3   7  14    0.53    0.32
  -3   7  15   63.18    3.16
  -3   7  16    9.42    1.01
  -3   8   7   80.25    4.19
  -3   8   7   84.38    3.87
  -3   8   7   76.17    4.93
  -3   8   7   67.10    4.30
  -3   8   8   13.46    2.00
  -3   8   8   14.93    1.43
  -3   8   8    8.33    2.55
  -3   8   8   11.58    2.11
  -3   8   9   40.64    2.77
  -3   8   9   41.11    2.43
  -3   8   9   37.11    3.66
  -3   8  10   88.20    4.51
  -3   8  10   86.74    4.33
  -3   8  10   89.56    5.05
  -3   8  11   60.57    3.37
  -3   8  11   58.53    3.21
  -3   8  11   61.45    3.88
  -3   8  12   37.09    2.22
  -3   8  12   31.39    2.57
  -3   8  13   11.22    1.24
  -3   8  13   -0.09    0.43
  -3   8  15    0.92    0.84
  -3   8  16   42.15    2.13
  -3   9   6   16.86    2.14
  -3   9   6   14.51    1.37
  -3   9   7   28.25    2.97
  -3   9   7   23.96    2.81
  -3   9   7   33.41    2.52
  -3   9   7   27.75    1.92
  -3   9   8   15.84    2.92
  -3   9   8   15.90    2.10
  -3   9   8   14.03    1.47
  -3   9   9   24.20    3.31
  -3   9   9   26.46    2.30
  -3   9   9   22.40    1.78
  -3   9  10   46.13    3.84
  -3   9  10   52.06    3.11
  -3   9  10   54.70    2.90
  -3   9  11   64.06    3.90
  -3   9  11   72.63    3.64
  -3   9  11   68.34    3.51
  -3   9  12   -0.42    0.56
  -3   9  12    1.70    1.01
  -3   9  13   19.82    1.47
  -3  10   5   61.00    3.14
  -3  10   6  127.79    5.67
  -3  10   6  112.76    5.93
  -3  10   7    3.21    2.56
  -3  10   7    3.21    1.82
  -3  10   7    5.09    1.12
  -3  10   8   81.02    5.18
  -3  10   8   93.99    4.39
  -3  10   8   90.01    4.62
  -3  10   9    8.09    3.00
  -3  10   9    9.33    1.73
  -3  10   9   11.10    1.27
  -3  10  10    3.07    1.40
  -3  10  10    1.99    1.00
  -3  10  11    0.34    0.33
  -3  10  11    5.58    1.01
  -3  10  12   49.22    2.53
  -3  10  13    7.49    0.92
  -3  11   4   13.68    1.32
  -3  11   5   64.67    3.61
  -3  11   5   60.61    3.17
  -3  11   6   93.48    4.15
  -3  11   6   90.10    4.44
  -3  11   7    1.74    2.75
  -3  11   7    3.49    1.63
  -3  11   7    0.54    0.94
  -3  11   8   17.04    3.05
  -3  11   8   22.08    1.92
  -3  11   8   17.50    1.44
  -3  11   9    5.07    2.40
  -3  11   9    3.12    1.34
  -3  11   9    5.00    0.95
  -3  11  10   -0.18    0.31
  -3  11  10   -0.18    1.12
  -3  11  10    0.89    0.81
  -3  11  11   23.41    1.48
  -3  11  12    3.90    0.72
  -3  12   4    2.00    1.60
  -3  12   5    4.07    2.28
  -3  12   5   10.15    1.72
  -3  12   6    0.46    2.54
  -3  12   6    2.17    1.48
  -3  12   6    0.86    0.78
  -3  12   7    7.59    1.43
  -3  12   7    5.81    0.91
  -3  12   8    2.85    2.11
  -3  12   8    5.88    1.19
  -3  12   8    5.49    0.86
  -3  12   9    9.40    1.15
  -3  12   9    8.97    0.92
  -3  13   3    7.46    1.53
  -3  13   4    0.69    2.10
  -3  13   4    3.65    1.38
  -3  13   5    4.32    2.32
  -3  13   5    4.87    1.29
  -3  13   6    3.10    1.08
  -3  13   7    2.28    0.91
  -2 -13  -3   12.10    0.98
  -2 -13  -3   11.18    1.09
  -2 -13  -2    2.30    0.74
  -2 -13  -2    1.14    0.92
  -2 -13  -2    2.11    0.71
  -2 -13  -1    9.26    0.95
  -2 -13  -1    9.72    0.90
  -2 -13  -1   11.15    1.22
  -2 -13  -1   12.87    1.02
  -2 -13   0   15.45    1.36
  -2 -13   0   13.96    1.14
  -2 -13   0   15.18    1.00
  -2 -13   0   11.66    1.07
  -2 -13   0   13.25    1.14
  -2 -13   1   -0.78    1.03
  -2 -13   1    0.58    0.77
  -2 -13   1    0.03    0.25
  -2 -13   1    0.43    0.87
  -2 -13   2    1.11    1.01
  -2 -13   2    1.41    0.80
  -2 -13   2    1.72    0.88
  -2 -13   2    2.19    1.53
  -2 -13   3    0.79    1.01
  -2 -13   3   -0.48    1.16
  -2 -13   3    1.53    1.52
  -2 -13   3    1.81    0.87
  -2 -13   4   10.42    1.18
  -2 -13   4   10.08    0.99
  -2 -13   4   10.30    1.29
  -2 -13   4    7.66    1.08
  -2 -13   4    8.29    1.58
  -2 -13   5    6.55    1.03
  -2 -13   5    7.39    0.87
  -2 -13   5    6.68    1.20
  -2 -13   5    6.32    0.99
  -2 -13   5    6.60    1.49
  -2 -13   6    0.07    0.31
  -2 -13   6    0.34    0.66
  -2 -13   6    0.10    1.00
  -2 -13   6    0.49    1.31
  -2 -13   7   10.98    1.38
  -2 -13   7    7.35    0.94
  -2 -13   8    6.28    0.74
  -2 -13   8    4.92    0.81
  -2 -13   8    5.09    1.20
  -2 -12  -6   14.28    1.14
  -2 -12  -5   11.15    1.02
  -2 -12  -5   14.21    1.07
  -2 -12  -4   21.39    1.29
  -2 -12  -4   24.63    1.05
  -2 -12  -3   17.71    1.38
  -2 -12  -3   17.02    1.53
  -2 -12  -3   17.30    1.26
  -2 -12  -2    1.93    1.14
  -2 -12  -2    0.50    0.85
  -2 -12  -2    1.42    0.91
  -2 -12  -2    2.06    0.89
  -2 -12  -1   16.28    1.59
  -2 -12  -1   15.11    1.33
  -2 -12  -1   14.55    1.34
  -2 -12  -1   14.79    1.30
  -2 -12   0    8.47    1.38
  -2 -12   0    8.44    1.15
  -2 -12   0    8.63    1.05
  -2 -12   0    7.97    1.15
  -2 -12   0    8.27    1.81
  -2 -12   1    9.48    1.46
  -2 -12   1    9.39    1.19
  -2 -12   1   10.34    1.21
  -2 -12   1   10.78    1.79
  -2 -12   1   12.85    1.46
  -2 -12   1    9.55    1.10
  -2 -12   2    1.91    0.96
  -2 -12   2    2.85    1.65
  -2 -12   2    2.74    1.08
  -2 -12   2    3.92    1.32
  -2 -12   2    2.69    0.79
  -2 -12   3   30.70    1.75
  -2 -12   3   31.45    1.75
  -2 -12   3   31.96    2.04
  -2 -12   3   33.16    1.51
  -2 -12   4    5.32    1.32
  -2 -12   4    6.40    1.05
  -2 -12   4    4.50    1.36
  -2 -12   4    4.81    1.13
  -2 -12   4    4.62    1.69
  -2 -12   5    6.20    1.28
  -2 -12   5    7.88    1.06
  -2 -12   5    6.02    1.33
  -2 -12   5    5.65    1.08
  -2 -12   5    5.96    1.62
  -2 -12   6   11.94    1.33
  -2 -12   6   12.58    1.18
  -2 -12   6   12.12    1.51
  -2 -12   6   13.24    1.70
  -2 -12   7    9.40    1.34
  -2 -12   7    8.15    1.09
  -2 -12   7    9.37    1.54
  -2 -12   7   10.01    0.96
  -2 -12   8    1.85    1.16
  -2 -12   8    1.39    0.91
  -2 -12   8    0.05    0.27
  -2 -12   9    1.27    0.86
  -2 -12   9    0.88    1.24
  -2 -12   9    1.83    1.09
  -2 -12  10    5.49    1.23
  -2 -12  10    4.52    1.26
  -2 -12  10    4.85    0.83
  -2 -12  10    5.31    1.10
  -2 -12  11    8.37    1.19
  -2 -12  11    8.67    1.30
  -2 -11  -9    9.41    0.94
  -2 -11  -8    9.87    0.93
  -2 -11  -8    9.07    0.93
  -2 -11  -7   48.64    1.56
  -2 -11  -7   48.66    1.51
  -2 -11  -6   55.31    1.64
  -2 -11  -6   50.07    1.66
  -2 -11  -5    9.45    1.29
  -2 -11  -5   12.14    1.04
  -2 -11  -5    8.86    1.11
  -2 -11  -5   10.44    1.24
  -2 -11  -4  104.79    4.73
  -2 -11  -4  105.82    4.90
  -2 -11  -4   96.26    4.66
  -2 -11  -3    1.61    1.32
  -2 -11  -3    2.57    0.93
  -2 -11  -3    3.18    0.90
  -2 -11  -3    1.72    0.93
  -2 -11  -2   52.50    2.87
  -2 -11  -2   53.73    3.01
  -2 -11  -2   49.95    2.61
  -2 -11  -2   49.44    2.66
  -2 -11  -2   51.70    2.74
  -2 -11  -1   16.70    1.45
  -2 -11  -1   15.59    2.11
  -2 -11  -1   16.94    1.46
  -2 -11  -1   14.80    1.52
  -2 -11   0    2.89    1.17
  -2 -11   0    1.94    1.76
  -2 -11   0    2.57    1.06
  -2 -11   0    1.61    1.34
  -2 -11   0    2.08    1.06
  -2 -11   1   90.78    4.64
  -2 -11   1   97.39    4.34
  -2 -11   1   78.82    4.26
  -2 -11   1   89.80    4.42
  -2 -11   2   38.09    2.23
  -2 -11   2   34.13    2.64
  -2 -11   2   35.04    2.37
  -2 -11   2   33.93    2.09
  -2 -11   3   51.09    3.06
  -2 -11   3   48.64    2.85
  -2 -11   3   48.53    3.15
  -2 -11   3   54.68    3.05
  -2 -11   3   53.66    2.70
  -2 -11   4   11.85    1.60
  -2 -11   4   10.55    1.76
  -2 -11   4   10.24    1.62
  -2 -11   5   21.53    1.89
  -2 -11   5   19.16    1.93
  -2 -11   5   24.38    2.14
  -2 -11   6   62.26    3.22
  -2 -11   6   64.24    3.39
  -2 -11   6   51.09    3.01
  -2 -11   6   62.42    3.37
  -2 -11   6   59.54    3.50
  -2 -11   7   12.54    1.37
  -2 -11   7   12.26    1.23
  -2 -11   7   13.34    1.78
  -2 -11   7   15.54    1.69
  -2 -11   7   13.46    1.87
  -2 -11   8    0.02    0.33
  -2 -11   8    4.47    1.39
  -2 -11   8    5.53    1.66
  -2 -11   8    4.22    1.45
  -2 -11   8    3.95    0.86
  -2 -11   9   28.77    1.72
  -2 -11   9   30.49    1.93
  -2 -11   9   32.32    1.78
  -2 -11  10    1.48    1.22
  -2 -11  10    1.91    1.37
  -2 -11  10    0.79    1.27
  -2 -11  11   10.06    1.36
  -2 -11  11   12.41    1.49
  -2 -11  11    9.61    1.02
  -2 -11  11    9.34    1.36
  -2 -11  12    0.18    0.25
  -2 -11  12    1.81    1.16
  -2 -11  12    0.02    1.12
  -2 -11  13    2.54    1.13
  -2 -11  13    2.28    0.98
  -2 -10 -10   10.79    0.86
  -2 -10 -10   11.57    1.03
  -2 -10  -9   20.39    1.07
  -2 -10  -9   18.65    1.12
  -2 -10  -8    3.15    0.86
  -2 -10  -8    4.46    1.02
  -2 -10  -8    2.06    1.06
  -2 -10  -7   28.47    1.26
  -2 -10  -7   31.50    1.59
  -2 -10  -7   32.17    1.57
  -2 -10  -6   54.43    1.99
  -2 -10  -6   53.80    1.71
  -2 -10  -6   59.63    2.09
  -2 -10  -6   58.58    2.10
  -2 -10  -5   66.28    3.53
  -2 -10  -5   71.04    3.50
  -2 -10  -5   69.98    3.55
  -2 -10  -5   66.31    3.29
  -2 -10  -5   66.82    3.25
  -2 -10  -4   49.53    2.64
  -2 -10  -4   46.73    2.77
  -2 -10  -4   46.96    2.53
  -2 -10  -4   46.30    2.40
  -2 -10  -3   86.01    4.18
  -2 -10  -3   90.98    4.23
  -2 -10  -3   83.32    4.08
  -2 -10  -2   18.79    1.70
  -2 -10  -2   21.11    1.56
  -2 -10  -2   18.80    2.26
  -2 -10  -2   18.52    1.50
  -2 -10  -2   17.56    2.97
  -2 -10  -1  156.09    7.36
  -2 -10  -1  148.38    7.20
  -2 -10  -1  181.19    7.31
  -2 -10  -1  167.98    7.59
  -2 -10  -1  172.01    9.70
  -2 -10   0   98.70    4.58
  -2 -10   0   79.85    4.55
  -2 -10   0   95.33    4.36
  -2 -10   0   94.58    4.47
  -2 -10   0   98.34    4.85
  -2 -10   0   98.08    6.80
  -2 -10   1   84.14    4.23
  -2 -10   1   76.04    3.91
  -2 -10   1   74.39    4.01
  -2 -10   2  332.23   16.04
  -2 -10   2  331.81   13.41
  -2 -10   2  312.47   13.17
  -2 -10   3  229.21   12.48
  -2 -10   3  207.95    9.87
  -2 -10   3  223.88    9.71
  -2 -10   3  230.39    9.99
  -2 -10   4   41.96    4.65
  -2 -10   4   43.41    2.86
  -2 -10   4   48.89    2.79
  -2 -10   4   40.77    2.33
  -2 -10   4   42.25    2.98
  -2 -10   5   31.94    2.45
  -2 -10   5   35.16    2.68
  -2 -10   5   37.96    2.42
  -2 -10   6   18.97    3.59
  -2 -10   6   19.43    1.83
  -2 -10   6   20.18    2.21
  -2 -10   6   22.71    1.98
  -2 -10   7   65.05    3.44
  -2 -10   7   63.03    3.34
  -2 -10   7   59.49    3.61
  -2 -10   7   63.14    3.56
  -2 -10   8   74.18    3.69
  -2 -10   8   73.62    3.83
  -2 -10   8   73.75    3.95
  -2 -10   8   76.67    4.10
  -2 -10   9   26.29    1.95
  -2 -10   9   23.66    1.52
  -2 -10   9   22.59    2.07
  -2 -10   9   21.54    2.15
  -2 -10  10   14.77    1.69
  -2 -10  10   16.05    1.86
  -2 -10  11    5.45    1.50
  -2 -10  12    7.32    1.45
  -2 -10  13    8.17    1.29
  -2 -10  13    8.01    1.41
  -2 -10  14    7.21    1.12
  -2 -10  14    7.25    1.24
  -2 -10  15    4.58    1.07
  -2  -9 -12   20.01    1.28
  -2  -9 -12   17.56    1.40
  -2  -9 -12   17.54    1.22
  -2  -9 -11    2.04    0.61
  -2  -9 -11    0.99    0.93
  -2  -9 -11   -0.15    1.02
  -2  -9 -11    0.74    0.81
  -2  -9 -10    7.78    0.94
  -2  -9 -10    9.44    1.18
  -2  -9 -10    9.25    1.37
  -2  -9 -10    6.01    1.00
  -2  -9 -10    8.60    1.06
  -2  -9  -9   16.14    1.51
  -2  -9  -9   15.64    1.22
  -2  -9  -9   16.61    1.65
  -2  -9  -9   14.49    1.38
  -2  -9  -9   15.03    1.34
  -2  -9  -8   74.94    3.94
  -2  -9  -8   73.17    3.59
  -2  -9  -8   84.04    3.85
  -2  -9  -8   74.57    3.70
  -2  -9  -7  123.17    5.49
  -2  -9  -7  120.71    5.69
  -2  -9  -7  115.72    5.37
  -2  -9  -6   12.10    1.21
  -2  -9  -6   12.61    1.52
  -2  -9  -6   12.14    1.07
  -2  -9  -6    9.08    1.44
  -2  -9  -5   62.39    3.22
  -2  -9  -5   67.92    3.24
  -2  -9  -5   68.40    3.48
  -2  -9  -5   63.13    3.40
  -2  -9  -4  194.84    8.52
  -2  -9  -4  197.14    8.71
  -2  -9  -4  192.06    8.68
  -2  -9  -3   91.57    4.20
  -2  -9  -3   92.85    4.38
  -2  -9  -3   89.34    4.63
  -2  -9  -3   88.74    4.23
  -2  -9  -2   77.23    3.95
  -2  -9  -2   79.99    4.16
  -2  -9  -2  100.86    4.16
  -2  -9  -2   97.90    4.51
  -2  -9  -2   95.15    6.31
  -2  -9  -1  166.58    7.82
  -2  -9  -1  182.27    7.76
  -2  -9  -1  171.30    8.00
  -2  -9  -1  172.29    7.74
  -2  -9  -1  198.98   10.34
  -2  -9   0   78.41    4.02
  -2  -9   0   77.93    3.84
  -2  -9   0   88.16    4.27
  -2  -9   0   91.01    6.37
  -2  -9   1   23.43    3.57
  -2  -9   1   25.64    1.88
  -2  -9   1   24.30    2.10
  -2  -9   2   93.72    6.81
  -2  -9   2   83.17    4.36
  -2  -9   2   91.24    4.54
  -2  -9   2   96.06    4.61
  -2  -9   2   85.64    4.36
  -2  -9   3  336.78   16.18
  -2  -9   3  300.08   13.38
  -2  -9   3  327.04   13.24
  -2  -9   3  313.35   13.48
  -2  -9   3  290.00   13.23
  -2  -9   3  295.95   13.34
  -2  -9   4   29.09    4.15
  -2  -9   4   29.79    1.78
  -2  -9   4   32.59    2.21
  -2  -9   4   33.00    2.37
  -2  -9   4   25.99    1.85
  -2  -9   4   28.94    2.10
  -2  -9   5   72.50    3.75
  -2  -9   5   74.98    3.87
  -2  -9   5   68.56    3.45
  -2  -9   5   64.85    3.60
  -2  -9   6  275.40   14.23
  -2  -9   6  246.09   11.42
  -2  -9   6  252.55   11.48
  -2  -9   6  267.85   11.24
  -2  -9   7  243.80   12.90
  -2  -9   7  246.93   10.18
  -2  -9   7  229.62   10.17
  -2  -9   7  209.10    9.83
  -2  -9   7  226.71   10.08
  -2  -9   8   86.38    6.75
  -2  -9   8   87.12    4.57
  -2  -9   8   94.91    4.69
  -2  -9   8   83.39    4.17
  -2  -9   8   89.38    4.32
  -2  -9   8  102.64    4.55
  -2  -9   9  124.60    8.70
  -2  -9   9  144.86    6.79
  -2  -9   9  151.21    6.67
  -2  -9   9  126.87    6.73
  -2  -9   9  153.82    6.79
  -2  -9  10    7.26    1.35
  -2  -9  10    6.54    1.63
  -2  -9  10    7.11    1.61
  -2  -9  10    6.18    1.70
  -2  -9  11  259.55   10.60
  -2  -9  11  221.87   10.67
  -2  -9  11  233.60   10.60
  -2  -9  11  245.43   10.62
  -2  -9  11  233.65   10.70
  -2  -9  12   11.68    1.26
  -2  -9  12   11.14    1.62
  -2  -9  12    9.14    1.51
  -2  -9  12    8.92    1.51
  -2  -9  12   10.78    1.68
  -2  -9  13   59.26    3.17
  -2  -9  13   57.37    3.11
  -2  -9  13   57.35    3.15
  -2  -9  13   49.06    3.00
  -2  -9  14    8.45    1.29
  -2  -9  14    7.69    1.37
  -2  -9  14    9.12    1.33
  -2  -9  15   -0.23    0.97
  -2  -9  15    0.19    1.09
  -2  -9  15    0.16    1.06
  -2  -9  16    7.39    1.12
  -2  -9  16    6.77    1.05
  -2  -8 -13    1.98    0.75
  -2  -8 -13    0.35    0.30
  -2  -8 -13    2.32    0.77
  -2  -8 -13    3.07    0.77
  -2  -8 -12    0.25    0.86
  -2  -8 -12    2.07    0.75
  -2  -8 -12    0.45    0.90
  -2  -8 -12    0.16    0.87
  -2  -8 -12   -0.16    1.20
  -2  -8 -11   19.52    1.47
  -2  -8 -11   21.74    1.38
  -2  -8 -11   17.41    1.75
  -2  -8 -11   18.72    1.49
  -2  -8 -11   20.92    1.56
  -2  -8 -10    3.11    1.02
  -2  -8 -10    3.70    0.98
  -2  -8 -10    3.03    1.05
  -2  -8 -10    3.67    1.38
  -2  -8 -10    3.00    1.23
  -2  -8  -9   31.34    2.34
  -2  -8  -9   32.23    2.16
  -2  -8  -9   31.78    1.96
  -2  -8  -9   31.49    1.93
  -2  -8  -8   50.92    3.19
  -2  -8  -8   55.44    2.88
  -2  -8  -8   52.59    3.10
  -2  -8  -8   58.55    2.88
  -2  -8  -7  306.55   13.30
  -2  -8  -7  324.21   13.60
  -2  -8  -7  302.66   13.28
  -2  -8  -6   51.66    2.71
  -2  -8  -6   56.36    3.05
  -2  -8  -6   50.50    2.68
  -2  -8  -5  432.22   18.03
  -2  -8  -5  409.43   17.74
  -2  -8  -4   62.81    3.23
  -2  -8  -4   59.26    2.92
  -2  -8  -3   35.56    2.21
  -2  -8  -3   34.91    3.60
  -2  -8  -3   35.24    2.20
  -2  -8  -3   38.84    2.03
  -2  -8  -3   36.45    2.50
  -2  -8  -2    2.21    1.09
  -2  -8  -2    3.36    0.97
  -2  -8  -2    2.26    1.52
  -2  -8  -2    1.60    0.86
  -2  -8  -2    2.86    2.33
  -2  -8  -1  107.47    6.86
  -2  -8  -1   98.20    4.77
  -2  -8  -1  105.62    4.92
  -2  -8   0   70.92    5.68
  -2  -8   0   86.30    3.83
  -2  -8   0   74.75    3.77
  -2  -8   0   71.83    3.77
  -2  -8   0   79.46    3.92
  -2  -8   1   16.25    3.25
  -2  -8   1   13.21    1.39
  -2  -8   1   14.10    1.32
  -2  -8   1   14.71    1.37
  -2  -8   1   13.37    1.74
  -2  -8   1   12.73    1.29
  -2  -8   2  138.07    8.43
  -2  -8   2  140.40    6.06
  -2  -8   2  136.28    5.98
  -2  -8   2  136.86    6.05
  -2  -8   2  122.92    5.90
  -2  -8   2  123.41    6.14
  -2  -8   2  130.37    5.97
  -2  -8   3    2.16    2.66
  -2  -8   3    3.02    1.10
  -2  -8   3    4.04    0.94
  -2  -8   3    3.69    1.17
  -2  -8   3    3.62    0.97
  -2  -8   3    3.88    0.86
  -2  -8   3    3.61    1.39
  -2  -8   4   36.83    2.27
  -2  -8   4   39.45    2.06
  -2  -8   4   35.66    2.00
  -2  -8   4   33.14    2.27
  -2  -8   4   34.84    2.39
  -2  -8   4   39.44    2.07
  -2  -8   4   39.67    2.13
  -2  -8   5   17.33    1.59
  -2  -8   5   17.26    1.67
  -2  -8   5   17.11    1.79
  -2  -8   5   20.78    1.30
  -2  -8   5   18.27    1.41
  -2  -8   6   77.97    6.55
  -2  -8   6   86.03    4.35
  -2  -8   6   81.46    4.26
  -2  -8   6   94.63    4.38
  -2  -8   6   79.93    4.35
  -2  -8   6   83.79    4.00
  -2  -8   6   95.75    4.12
  -2  -8   7   68.87    5.75
  -2  -8   7   68.32    3.44
  -2  -8   7   58.16    3.49
  -2  -8   7   60.37    3.40
  -2  -8   7   71.00    3.51
  -2  -8   7   63.35    3.48
  -2  -8   7   62.81    3.52
  -2  -8   7   67.49    3.21
  -2  -8   8   38.72    4.63
  -2  -8   8   44.23    2.64
  -2  -8   8   46.49    2.78
  -2  -8   8   45.55    2.66
  -2  -8   8   39.77    2.68
  -2  -8   8   46.27    2.82
  -2  -8   8   42.71    2.79
  -2  -8   8   46.14    2.35
  -2  -8   9   28.58    3.85
  -2  -8   9   31.17    2.08
  -2  -8   9   32.80    2.33
  -2  -8   9   30.45    2.18
  -2  -8   9   32.69    2.24
  -2  -8   9   26.85    2.24
  -2  -8   9   28.91    2.28
  -2  -8   9   26.27    1.70
  -2  -8  10  417.16   17.69
  -2  -8  10  379.90   17.51
  -2  -8  10  411.34   17.57
  -2  -8  10  387.26   19.63
  -2  -8  10  433.63   17.70
  -2  -8  11    7.99    1.68
  -2  -8  11   10.69    1.43
  -2  -8  11   10.97    1.67
  -2  -8  11   11.24    1.75
  -2  -8  12   64.65    3.62
  -2  -8  12   61.08    3.51
  -2  -8  12   61.67    3.56
  -2  -8  12   55.88    3.59
  -2  -8  13   42.02    2.29
  -2  -8  13   42.86    2.66
  -2  -8  13   37.32    2.52
  -2  -8  13   40.93    2.70
  -2  -8  13   40.49    2.67
  -2  -8  13   41.29    2.63
  -2  -8  14  108.38    5.07
  -2  -8  14  103.62    5.08
  -2  -8  14  108.58    5.17
  -2  -8  14  102.11    5.10
  -2  -8  15   15.45    1.56
  -2  -8  15   16.21    1.53
  -2  -8  15   15.07    1.64
  -2  -8  15   14.40    1.64
  -2  -8  16   22.37    1.75
  -2  -8  16   22.65    1.71
  -2  -8  16   23.85    1.67
  -2  -8  16   24.11    1.81
  -2  -8  16   25.10    1.79
  -2  -8  17   13.32    1.28
  -2  -8  17   11.65    1.20
  -2  -8  17   14.25    1.34
  -2  -7 -14   42.65    2.23
  -2  -7 -14   38.36    2.15
  -2  -7 -14   46.41    2.45
  -2  -7 -14   41.65    2.25
  -2  -7 -14   48.16    2.21
  -2  -7 -13    2.19    0.97
  -2  -7 -13    0.37    1.18
  -2  -7 -13    1.67    0.84
  -2  -7 -13    1.02    0.95
  -2  -7 -13   -1.38    0.55
  -2  -7 -13    0.48    0.88
  -2  -7 -12   14.23    1.36
  -2  -7 -12   15.51    1.47
  -2  -7 -12   14.73    1.42
  -2  -7 -12   15.19    1.41
  -2  -7 -11    9.15    1.38
  -2  -7 -11   12.01    1.36
  -2  -7 -11    9.75    1.30
  -2  -7 -10   56.15    3.11
  -2  -7 -10   59.11    3.15
  -2  -7 -10   55.60    3.06
  -2  -7 -10   59.87    3.37
  -2  -7  -9    3.76    1.32
  -2  -7  -9    4.59    1.38
  -2  -7  -9    3.78    1.58
  -2  -7  -8  181.18    7.98
  -2  -7  -8  171.77    7.98
  -2  -7  -8  184.44    8.25
  -2  -7  -7   37.09    2.25
  -2  -7  -7   38.50    2.29
  -2  -7  -7   32.61    2.49
  -2  -7  -6  332.38   14.66
  -2  -7  -6  343.69   14.73
  -2  -7  -6  358.01   14.94
  -2  -7  -5   12.77    1.33
  -2  -7  -5   12.11    1.18
  -2  -7  -5   10.94    1.31
  -2  -7  -5   12.19    1.49
  -2  -7  -4  126.50    5.81
  -2  -7  -4  128.40    5.93
  -2  -7  -4  127.79    5.76
  -2  -7  -3   30.89    1.72
  -2  -7  -3   27.03    1.84
  -2  -7  -3   30.65    3.22
  -2  -7  -3   29.55    1.92
  -2  -7  -3   27.90    1.63
  -2  -7  -3   23.28    1.97
  -2  -7  -2   19.81    1.34
  -2  -7  -2   17.53    2.81
  -2  -7  -2   19.23    1.51
  -2  -7  -2   22.29    1.48
  -2  -7  -2   18.80    1.68
  -2  -7  -1   27.32    3.31
  -2  -7  -1   30.29    1.73
  -2  -7  -1   29.32    1.73
  -2  -7  -1   27.91    1.57
  -2  -7  -1   28.09    1.89
  -2  -7  -1   25.56    1.73
  -2  -7   0   18.73    3.09
  -2  -7   0   15.87    1.31
  -2  -7   0   15.00    1.32
  -2  -7   0   18.17    1.36
  -2  -7   0   17.29    1.51
  -2  -7   1   13.28    2.97
  -2  -7   1   12.36    1.19
  -2  -7   1   12.82    1.17
  -2  -7   1   11.14    1.15
  -2  -7   1   11.83    1.20
  -2  -7   1   13.60    1.46
  -2  -7   1   14.39    1.14
  -2  -7   1   11.28    1.13
  -2  -7   2   84.83    6.13
  -2  -7   2   86.15    4.22
  -2  -7   2   88.57    4.25
  -2  -7   2   91.23    4.14
  -2  -7   2   88.89    4.23
  -2  -7   2   84.83    4.18
  -2  -7   2   86.77    4.30
  -2  -7   2   95.22    4.14
  -2  -7   2   92.42    4.16
  -2  -7   3  104.66    6.65
  -2  -7   3   87.98    4.42
  -2  -7   3  106.72    4.52
  -2  -7   3   95.63    4.36
  -2  -7   3   86.49    4.41
  -2  -7   3   96.31    4.46
  -2  -7   3  102.39    4.55
  -2  -7   3   90.94    4.33
  -2  -7   3   94.87    4.35
  -2  -7   4   12.65    1.30
  -2  -7   4   11.00    1.25
  -2  -7   4   10.93    1.04
  -2  -7   4   12.29    1.35
  -2  -7   4   12.09    1.27
  -2  -7   4   10.36    0.99
  -2  -7   4   12.42    1.37
  -2  -7   4    9.80    1.07
  -2  -7   5  116.56    7.40
  -2  -7   5  103.20    4.97
  -2  -7   5  112.11    4.77
  -2  -7   5  106.04    4.95
  -2  -7   5  105.58    4.95
  -2  -7   5  103.05    4.95
  -2  -7   5  101.43    4.76
  -2  -7   5  105.54    4.94
  -2  -7   5  102.21    4.98
  -2  -7   5  107.95    4.81
  -2  -7   6   51.03    4.90
  -2  -7   6   42.61    2.63
  -2  -7   6   46.71    2.59
  -2  -7   6   50.13    2.63
  -2  -7   6   49.86    2.67
  -2  -7   6   51.73    2.65
  -2  -7   6   44.26    2.36
  -2  -7   6   50.17    2.70
  -2  -7   6   47.58    2.66
  -2  -7   6   44.49    2.40
  -2  -7   7    7.34    2.82
  -2  -7   7    5.33    1.19
  -2  -7   7    6.14    1.35
  -2  -7   7    6.45    1.28
  -2  -7   7    5.09    1.22
  -2  -7   7    6.21    1.18
  -2  -7   7    6.92    0.88
  -2  -7   7    5.99    0.81
  -2  -7   7    5.60    1.30
  -2  -7   8   38.64    4.26
  -2  -7   8   38.29    2.30
  -2  -7   8   29.98    2.12
  -2  -7   8   33.00    2.17
  -2  -7   8   35.97    2.24
  -2  -7   8   33.59    1.89
  -2  -7   8   35.03    2.29
  -2  -7   9   81.11    6.10
  -2  -7   9   78.40    4.12
  -2  -7   9   83.39    3.84
  -2  -7   9   83.26    4.19
  -2  -7   9   82.92    4.22
  -2  -7   9   81.45    4.07
  -2  -7  10   17.27    3.00
  -2  -7  10   18.57    1.28
  -2  -7  10   15.67    1.79
  -2  -7  10   18.22    1.86
  -2  -7  10   19.13    1.79
  -2  -7  10   18.08    1.63
  -2  -7  11   -0.10    1.40
  -2  -7  11   -0.31    1.15
  -2  -7  11    0.84    1.52
  -2  -7  11    0.17    1.44
  -2  -7  11    0.38    1.36
  -2  -7  12    1.90    1.01
  -2  -7  12    1.39    1.54
  -2  -7  12    1.93    1.53
  -2  -7  12    0.58    1.43
  -2  -7  12    0.59    1.34
  -2  -7  13   29.72    2.27
  -2  -7  13   26.33    1.82
  -2  -7  13   27.46    2.27
  -2  -7  13   30.02    2.28
  -2  -7  13   29.20    2.15
  -2  -7  14   83.53    4.43
  -2  -7  14   89.08    4.55
  -2  -7  14   91.98    4.47
  -2  -7  15    1.99    1.36
  -2  -7  15    2.15    1.40
  -2  -7  15    2.49    1.21
  -2  -7  16    8.13    1.38
  -2  -7  16    8.42    1.23
  -2  -7  16    5.25    1.41
  -2  -7  16    9.09    1.41
  -2  -7  17    9.31    1.29
  -2  -7  17    7.74    1.22
  -2  -7  17    9.56    1.33
  -2  -7  17    8.16    1.28
  -2  -7  18   20.94    1.55
  -2  -7  18   23.68    1.53
  -2  -7  18   25.83    1.62
  -2  -7  18   23.88    1.61
  -2  -6 -15   80.51    3.87
  -2  -6 -15   77.19    3.69
  -2  -6 -15   80.31    3.80
  -2  -6 -15   82.77    3.67
  -2  -6 -15   78.98    3.76
  -2  -6 -14    7.63    1.23
  -2  -6 -14    8.29    0.98
  -2  -6 -14    9.37    1.19
  -2  -6 -14    8.15    1.37
  -2  -6 -14    9.88    1.26
  -2  -6 -14    8.78    1.04
  -2  -6 -13   10.55    1.23
  -2  -6 -13    9.70    1.40
  -2  -6 -13   10.04    1.57
  -2  -6 -13   10.26    1.18
  -2  -6 -12   63.48    3.44
  -2  -6 -12   66.13    3.59
  -2  -6 -12   63.11    3.28
  -2  -6 -11    6.68    1.64
  -2  -6 -11    6.18    1.33
  -2  -6 -11    6.78    1.61
  -2  -6 -10   39.13    2.62
  -2  -6 -10   41.02    2.50
  -2  -6 -10   39.78    2.49
  -2  -6  -9  232.19   10.21
  -2  -6  -8   48.23    2.97
  -2  -6  -7  228.68   10.06
  -2  -6  -7  231.43   10.26
  -2  -6  -6  271.32   11.52
  -2  -6  -6  262.20   11.53
  -2  -6  -6  264.90   11.73
  -2  -6  -5   11.42    1.31
  -2  -6  -5   13.28    1.21
  -2  -6  -4   40.39    2.26
  -2  -6  -4   47.58    3.50
  -2  -6  -4   42.42    2.26
  -2  -6  -3    5.31    1.91
  -2  -6  -3    5.22    0.97
  -2  -6  -3    4.18    0.92
  -2  -6  -3    6.13    1.13
  -2  -6  -2  190.77    9.35
  -2  -6  -2  190.46    7.69
  -2  -6  -2  169.93    7.71
  -2  -6  -2  166.48    7.63
  -2  -6  -2  177.67    7.72
  -2  -6  -1   41.47    3.81
  -2  -6  -1   45.88    2.20
  -2  -6  -1   44.91    2.21
  -2  -6  -1   46.16    2.23
  -2  -6  -1   35.65    2.17
  -2  -6  -1   44.19    2.30
  -2  -6  -1   41.47    2.21
  -2  -6   0   22.34    3.06
  -2  -6   0   22.28    1.44
  -2  -6   0   23.78    1.50
  -2  -6   0   22.28    1.54
  -2  -6   0   21.28    1.41
  -2  -6   0   23.28    1.47
  -2  -6   0   24.47    1.63
  -2  -6   0   23.94    1.42
  -2  -6   1   29.85    3.36
  -2  -6   1   29.73    1.63
  -2  -6   1   19.40    1.53
  -2  -6   1   27.80    1.69
  -2  -6   1   28.99    1.65
  -2  -6   1   32.80    1.64
  -2  -6   1   34.87    1.79
  -2  -6   1   19.43    1.49
  -2  -6   2  381.36   17.30
  -2  -6   2  364.38   15.25
  -2  -6   2  359.11   15.19
  -2  -6   2  354.10   15.24
  -2  -6   2  357.91   15.23
  -2  -6   2  367.24   15.27
  -2  -6   2  351.16   15.18
  -2  -6   2  364.48   15.29
  -2  -6   2  344.60   15.19
  -2  -6   3  110.82    6.65
  -2  -6   3   93.48    4.64
  -2  -6   3   93.75    4.60
  -2  -6   3  105.20    4.54
  -2  -6   3  103.58    4.63
  -2  -6   3  100.38    4.61
  -2  -6   3  104.45    4.65
  -2  -6   3  103.78    4.54
  -2  -6   3   97.38    4.65
  -2  -6   3  103.72    4.56
  -2  -6   4   53.44    2.80
  -2  -6   4   57.00    2.79
  -2  -6   4   52.04    2.77
  -2  -6   4   55.93    2.68
  -2  -6   4   54.46    2.64
  -2  -6   4   58.55    2.84
  -2  -6   4   56.55    2.83
  -2  -6   5    9.14    2.78
  -2  -6   5    6.94    1.05
  -2  -6   5    8.48    1.11
  -2  -6   5    7.92    1.04
  -2  -6   5    7.48    1.04
  -2  -6   5    5.74    0.84
  -2  -6   5    6.17    1.10
  -2  -6   6   26.49    3.39
  -2  -6   6   24.67    1.66
  -2  -6   6   22.73    1.59
  -2  -6   6   21.60    1.60
  -2  -6   6   23.81    1.58
  -2  -6   6   23.88    1.42
  -2  -6   6   20.79    1.63
  -2  -6   7  102.93    4.62
  -2  -6   7  106.55    6.65
  -2  -6   7   92.66    4.56
  -2  -6   7   93.13    4.53
  -2  -6   7   97.70    4.61
  -2  -6   8    4.04    1.18
  -2  -6   8    4.37    1.14
  -2  -6   8    4.53    2.44
  -2  -6   8    3.96    1.02
  -2  -6   8    4.42    1.19
  -2  -6   8    5.58    1.17
  -2  -6   9  212.27    9.56
  -2  -6   9  229.81   11.57
  -2  -6   9  228.04    9.42
  -2  -6   9  208.74    9.46
  -2  -6   9  204.20    9.53
  -2  -6  10   29.63    2.22
  -2  -6  10   32.11    3.41
  -2  -6  10   35.59    2.22
  -2  -6  10   33.02    2.22
  -2  -6  11  107.90    5.45
  -2  -6  11  127.80    5.48
  -2  -6  11  120.43    5.53
  -2  -6  11  104.99    5.31
  -2  -6  12  166.99    7.40
  -2  -6  12  168.96    7.36
  -2  -6  12  162.12    7.43
  -2  -6  12  151.75    7.20
  -2  -6  12  153.04    7.39
  -2  -6  13   72.54    3.89
  -2  -6  13   77.20    3.91
  -2  -6  13   77.09    3.99
  -2  -6  13   69.55    3.59
  -2  -6  14  101.56    5.19
  -2  -6  14   96.24    5.24
  -2  -6  15   10.23    1.44
  -2  -6  15    7.25    1.61
  -2  -6  15    7.88    1.60
  -2  -6  16  165.18    7.58
  -2  -6  16  166.97    7.60
  -2  -6  16  178.34    7.75
  -2  -6  16  159.09    7.64
  -2  -6  17   85.07    2.18
  -2  -6  17   87.95    2.39
  -2  -6  17   80.48    2.29
  -2  -6  18    5.22    1.18
  -2  -6  18    8.01    1.24
  -2  -6  18    9.60    1.17
  -2  -5 -16   18.92    1.44
  -2  -5 -16   20.02    1.32
  -2  -5 -16   20.85    1.45
  -2  -5 -15    0.87    0.76
  -2  -5 -15    0.55    1.11
  -2  -5 -15    0.56    0.97
  -2  -5 -14   11.63    1.21
  -2  -5 -14   12.40    1.38
  -2  -5 -14   13.22    1.63
  -2  -5 -13   10.09    1.22
  -2  -5 -13   11.72    1.70
  -2  -5 -12   71.90    3.63
  -2  -5 -12   70.80    3.57
  -2  -5 -12   70.33    3.92
  -2  -5 -11   16.89    1.66
  -2  -5 -11   14.13    1.56
  -2  -5 -11   16.04    2.02
  -2  -5 -10   19.81    1.75
  -2  -5 -10   17.46    1.96
  -2  -5  -9    9.15    1.43
  -2  -5  -9    8.44    1.70
  -2  -5  -8    8.31    1.41
  -2  -5  -7   58.90    2.91
  -2  -5  -6   71.51    3.53
  -2  -5  -6   71.56    3.40
  -2  -5  -5   28.96    1.77
  -2  -5  -5   27.33    1.82
  -2  -5  -5   27.67    1.64
  -2  -5  -4   45.13    2.35
  -2  -5  -4   45.17    3.27
  -2  -5  -4   44.13    2.41
  -2  -5  -4   46.02    2.31
  -2  -5  -3   61.16    2.91
  -2  -5  -3   62.27    4.12
  -2  -5  -3   60.56    2.92
  -2  -5  -3   59.54    3.00
  -2  -5  -2   12.14    1.66
  -2  -5  -2   13.13    1.05
  -2  -5  -2   14.49    1.13
  -2  -5  -2   11.42    1.24
  -2  -5  -1  431.51   18.89
  -2  -5  -1  428.09   19.59
  -2  -5   0    8.06    1.56
  -2  -5   0   10.38    2.52
  -2  -5   1   98.72    6.06
  -2  -5   1   99.32    5.15
  -2  -5   2  149.09    7.91
  -2  -5   2  133.08    6.76
  -2  -5   3  491.49   20.62
  -2  -5   3  465.52   22.24
[truncated: 3,005,582 more chars]
